# Supplementary material for: erythro-{1-Bromo-1-[(1-phenyl­eth­yl)sulfon­yl]eth­yl}benzene
Source: IUCrdata. 2024 Mar 6;9(Pt 3):x240189. doi: 10.1107/S2414314624001895 (PMC10993556; doi:10.1107/S2414314624001895)
Supplement: Supplementary file 1 [file x-09-x240189-sup1.cif]

##############################################################################
#                                                                            #
# This CIF contains the data for a data article accepted for                 #
# publication in IUCrData. It conforms to the requirements of                #
# Notes for Authors for IUCrData, and has been                               #
# peer reviewed under the auspices of IUCrData.                              #
#                                                                            #
# Full details of the Crystallographic Information File format               #
# are given in the paper "The Crystallographic Information File (CIF):       #
# a New Standard Archive File for Crystallography" by S. R. Hall, F. H.      #
# Allen and I. D. Brown [Acta Cryst. (1991), A47, 655-685].                  #
#                                                                            #
# The current version of the core CIF dictionary is obtainable from          #
# ftp://ftp.iucr.org/pub/cif_core.dic.                                       #
#                                                                            #
# Software is freely available for graphical display of the structure(s)     #
# in this CIF. For information consult the CIF software page                 #
# http://www.iucr.org/resources/cif/software.                                #
#                                                                            #
# This file may be used for bona fide research purposes within the           #
# scientific community so long as proper attribution is given to the data    # 
# article from which it was obtained.                                        #
#                                                                            #
##############################################################################
data_I
_audit_creation_method     'SHELXL-2019/3'
_journal_date_recd_electronic     2024-02-14
_journal_date_accepted     2024-02-26
_journal_name_full     'IUCrData'
_journal_year     2024
_journal_volume     9
_journal_issue      1
_journal_page_first     0
_journal_page_last     0
_journal_paper_category     HO
_journal_paper_doi     10.1107/S2414314624001895
_journal_coeditor_code     WM4209
_publ_contact_author_name     'Corfield, Peter W. R.'
_publ_contact_author_address
; Department of Chemistry
 Fordham University
 441 East Fordham Road
 Bronx, NY 10458
 USA
;
_publ_contact_author_email     pcorfield@fordham.edu
_publ_contact_author_fax     '01(718)8174432'
_publ_contact_author_phone     '01(718)8174454'
_publ_section_title
;
<i>erythro</i>-{1-Bromo-1-[(1-phenylethyl)sulfonyl]ethyl}benzene
;
loop_
    _publ_author_name
    _publ_author_address
    'Corfield, Peter W. R.'
; Department of Chemistry
 Fordham University
 441 East Fordham Road
 Bronx, NY 10458
 USA
;
_publ_section_synopsis
;
Structural analysis of the title diasteromeric sulfone determines this to be the
<i>erythro</i> (<i>RR/SS</i>) isomer, and was pivotal in showing that the
1,3-elimination reactions of these compounds, which lead to substituted
stilbenes, occur with inversion at each asymmetric carbon atom.
;
_chemical_name_systematic
;
<i>erythro</i>-{1-Bromo-1-[(1-phenylethyl)sulfonyl]ethyl}benzene
;
_chemical_name_common     ?
_chemical_formula_moiety     'C16 H17 Br O2 S'
_chemical_formula_sum     'C16 H17 Br O2 S'
_chemical_formula_iupac     'C16 H17 Br O2 S'
_chemical_formula_weight     353.26
_chemical_melting_point     385
_space_group_crystal_system     monoclinic
_space_group_name_H-M_alt     'P 21/c'
_space_group_name_Hall     '-P 2ybc'
loop_
    _space_group_symop_operation_xyz
    'x, y, z'
    'x, -y+1/2, z+1/2'
    '-x, -y, -z'
    '-x, y-1/2, -z-1/2'
_cell_length_a     9.1051(13)
_cell_length_b     10.665(2)
_cell_length_c     16.688(3)
_cell_angle_alpha     90.00
_cell_angle_beta     102.16(2)
_cell_angle_gamma     90.00
_cell_volume     1584.1(5)
_cell_formula_units_Z     4
_cell_measurement_reflns_used     7
_cell_measurement_theta_min     22.1
_cell_measurement_theta_max     43.1
_cell_measurement_temperature     295(2)
_exptl_crystal_description     'block'
_exptl_crystal_colour     'colorless'
_exptl_crystal_size_max     0.50
_exptl_crystal_size_mid     0.13
_exptl_crystal_size_min     0.05
_exptl_crystal_density_diffrn     1.481
_exptl_crystal_density_meas     ?
_exptl_crystal_density_method     'not measured'
_exptl_crystal_F_000     720
_exptl_absorpt_coefficient_mu     4.754
_exptl_absorpt_correction_type     empirical
_exptl_absorpt_process_details
;
Four-dimensional tensor analysis (Parkin <i>et al.</i>, 1995)
;
_exptl_absorpt_correction_T_min     0.28
_exptl_absorpt_correction_T_max     0.38
_exptl_special_details     ?
_diffrn_ambient_temperature     295(2)
_diffrn_source     'sealed X-ray tube'
_diffrn_radiation_type     CuK\a
_diffrn_radiation_wavelength     1.5405
_diffrn_radiation_monochromator     'oriented graphite 200 reflection'
_diffrn_measurement_device_type     'Picker 4-circle diffractometer'
_diffrn_measurement_method     '\q/2\q scans'
_diffrn_reflns_number     1821
_diffrn_reflns_av_R_equivalents     0.0115
_diffrn_reflns_av_sigmaI/netI     0.0670
_diffrn_reflns_theta_min     4.954
_diffrn_reflns_theta_max     50.78
_diffrn_reflns_theta_full     50.78
_diffrn_measured_fraction_theta_max     0.997
_diffrn_measured_fraction_theta_full     0.997
_diffrn_reflns_limit_h_min     0
_diffrn_reflns_limit_h_max     9
_diffrn_reflns_limit_k_min     0
_diffrn_reflns_limit_k_max     10
_diffrn_reflns_limit_l_min     -16
_diffrn_reflns_limit_l_max     16
_diffrn_standards_number     3
_diffrn_standards_interval_count     150
_diffrn_standards_decay_%     7(4)
_refine_special_details
;
At the time when this dataset was collected, mechanical failures
were frequent enough that minimum redundancy was sought. This
accounts for the low resolution of the data and the lack of many
symmetry equivalents.
;
_reflns_number_total     1678
_reflns_number_gt     1373
_reflns_threshold_expression     >2sigma(I)
_refine_ls_structure_factor_coef     Fsqd
_refine_ls_matrix_type     full
_refine_ls_R_factor_all     0.0505
_refine_ls_R_factor_gt     0.0375
_refine_ls_wR_factor_gt     0.0948
_refine_ls_wR_factor_ref     0.1025
_refine_ls_goodness_of_fit_ref     1.033
_refine_ls_restrained_S_all     1.033
_refine_ls_number_reflns     1678
_refine_ls_number_parameters     159
_refine_ls_number_restraints     0
_refine_ls_hydrogen_treatment     constr
_refine_ls_weighting_scheme     calc
_refine_ls_weighting_details
         'calc w=1/[\s^2^(Fo^2^)+(0.0000P)^2^+1.8900P] where P=(Fo^2^+2Fc^2^)/3'
_atom_sites_solution_hydrogens     geom
_atom_sites_solution_primary     heavy
_atom_sites_solution_secondary     difmap
_refine_ls_shift/su_max     0.000
_refine_ls_shift/su_mean     0.000
_refine_diff_density_max     0.404
_refine_diff_density_min     -0.322
_refine_ls_extinction_method     none
loop_
    _atom_type_symbol
    _atom_type_description
    _atom_type_scat_dispersion_real
    _atom_type_scat_dispersion_imag
    _atom_type_scat_source
    'Br' 'Br' -0.6763 1.2805
                         'International Tables Vol C Tables 4.2.6.8 and 6.1.1.4'
    'S' 'S' 0.3331 0.5567
                         'International Tables Vol C Tables 4.2.6.8 and 6.1.1.4'
    'O' 'O' 0.0492 0.0322
                         'International Tables Vol C Tables 4.2.6.8 and 6.1.1.4'
    'C' 'C' 0.0181 0.0091
                         'International Tables Vol C Tables 4.2.6.8 and 6.1.1.4'
    'H' 'H' 0.0000 0.0000
                         'International Tables Vol C Tables 4.2.6.8 and 6.1.1.4'
_computing_data_collection
;
Local Programs (Corfield & Gainsford, 1972)
;
_computing_cell_refinement
;
Local Programs (Corfield & Gainsford, 1972)
;
_computing_data_reduction
;
Data reduction followed procedures in Corfield <i>et al.</i> (1973)
with <i>p</i> = 0.06
;
_computing_structure_solution
;
Local Programs (Corfield & Gainsford, 1972)
;
_computing_structure_refinement
;
SHELXL (Sheldrick, 2015)
;
_computing_molecular_graphics
;
ORTEP-III (Burnett & Johnson, 1996);  ORTEP-3 for Windows
(Farrugia, 2012)
;
_computing_publication_material
;
publCIF (Westrip, 2010)
;
loop_
    _atom_site_type_symbol
    _atom_site_label
    _atom_site_fract_x
    _atom_site_fract_y
    _atom_site_fract_z
    _atom_site_U_iso_or_equiv
    _atom_site_adp_type
    _atom_site_calc_flag
    _atom_site_occupancy
    _atom_site_disorder_assembly
    _atom_site_disorder_group
    Br Br1 0.20607(7) 0.25910(6) 0.43308(4) 0.0668(3) Uani d 1 . .
    S S1 0.05864(13) 0.18503(11) 0.26327(7) 0.0437(4) Uani d 1 . .
    O O1 -0.0819(4) 0.2157(3) 0.2845(2) 0.0587(10) Uani d 1 . .
    O O2 0.1378(4) 0.2843(3) 0.2337(2) 0.0546(9) Uani d 1 . .
    C C1 0.1784(5) 0.1156(5) 0.3565(3) 0.0478(13) Uani d 1 . .
    C C2 0.0240(5) 0.0609(5) 0.1867(3) 0.0512(14) Uani d 1 . .
    H H2 -0.005395 -0.014850 0.212602 0.061 Uiso calc 1 . .
    C C3 0.0847(6) 0.0181(5) 0.3923(3) 0.0600(15) Uani d 1 . .
    H H3A -0.009418 0.054726 0.397050 0.072 Uiso calc 1 . .
    H H3B 0.138733 -0.007678 0.445547 0.072 Uiso calc 1 . .
    H H3C 0.066447 -0.053491 0.356734 0.072 Uiso calc 1 . .
    C C4 0.1613(6) 0.0309(6) 0.1531(4) 0.080(2) Uani d 1 . .
    H H4A 0.233922 -0.011531 0.194211 0.096 Uiso calc 1 . .
    H H4B 0.204106 0.107184 0.137720 0.096 Uiso calc 1 . .
    H H4C 0.133361 -0.022196 0.105833 0.096 Uiso calc 1 . .
    C C5 0.3308(3) 0.0729(3) 0.3438(2) 0.0449(13) Uani d 1 . .
    C C6 0.4283(4) 0.1569(3) 0.3197(2) 0.0505(13) Uani d 1 . .
    H H6 0.400215 0.240310 0.310129 0.061 Uiso calc 1 . .
    C C7 0.5676(3) 0.1172(4) 0.3097(2) 0.0665(16) Uani d 1 . .
    H H7 0.633361 0.173769 0.293460 0.080 Uiso calc 1 . .
    C C8 0.6093(3) -0.0066(4) 0.3239(2) 0.083(2) Uani d 1 . .
    H H8 0.703208 -0.033387 0.317177 0.100 Uiso calc 1 . .
    C C9 0.5118(5) -0.0906(3) 0.3480(3) 0.089(2) Uani d 1 . .
    H H9 0.539910 -0.174004 0.357563 0.107 Uiso calc 1 . .
    C C10 0.3725(4) -0.0509(3) 0.3580(2) 0.0685(17) Uani d 1 . .
    H H10 0.306764 -0.107466 0.374233 0.082 Uiso calc 1 . .
    C C11 -0.1105(3) 0.1051(3) 0.12212(18) 0.0447(13) Uani d 1 . .
    C C12 -0.0907(3) 0.1791(3) 0.0573(2) 0.0553(14) Uani d 1 . .
    H H12 0.005339 0.203684 0.053144 0.066 Uiso calc 1 . .
    C C13 -0.2136(5) 0.2166(3) -0.00117(18) 0.0706(17) Uani d 1 . .
    H H13 -0.200293 0.266399 -0.044821 0.085 Uiso calc 1 . .
    C C14 -0.3562(4) 0.1801(4) 0.0051(2) 0.0786(19) Uani d 1 . .
    H H14 -0.438943 0.205308 -0.034375 0.094 Uiso calc 1 . .
    C C15 -0.3759(3) 0.1061(4) 0.0698(3) 0.0762(19) Uani d 1 . .
    H H15 -0.471962 0.081501 0.074037 0.091 Uiso calc 1 . .
    C C16 -0.2530(4) 0.0686(3) 0.1284(2) 0.0607(15) Uani d 1 . .
    H H16 -0.266331 0.018783 0.172003 0.073 Uiso calc 1 . .
loop_
    _atom_site_aniso_label
    _atom_site_aniso_U_11
    _atom_site_aniso_U_22
    _atom_site_aniso_U_33
    _atom_site_aniso_U_12
    _atom_site_aniso_U_13
    _atom_site_aniso_U_23
    Br1 0.0632(4) 0.0751(5) 0.0627(4) 0.0016(3) 0.0149(3) -0.0201(3)
    S1 0.0398(7) 0.0383(7) 0.0520(8) 0.0021(6) 0.0073(6) -0.0049(6)
    O1 0.039(2) 0.065(2) 0.070(2) 0.0087(18) 0.0075(18) -0.0142(19)
    O2 0.056(2) 0.038(2) 0.068(2) -0.0030(17) 0.0089(18) 0.0074(17)
    C1 0.049(3) 0.046(3) 0.048(3) -0.001(3) 0.008(2) 0.000(3)
    C2 0.060(3) 0.034(3) 0.056(3) 0.001(3) 0.006(3) -0.010(2)
    C3 0.051(3) 0.063(4) 0.069(4) -0.007(3) 0.018(3) 0.016(3)
    C4 0.069(4) 0.091(5) 0.075(4) 0.035(4) 0.005(3) -0.028(4)
    C5 0.041(3) 0.046(3) 0.047(3) 0.008(3) 0.007(2) -0.005(2)
    C6 0.037(3) 0.059(3) 0.056(3) -0.003(3) 0.012(2) -0.007(3)
    C7 0.045(4) 0.088(5) 0.066(4) -0.005(3) 0.013(3) -0.011(3)
    C8 0.055(4) 0.118(6) 0.077(4) 0.035(4) 0.015(3) -0.002(4)
    C9 0.089(5) 0.080(5) 0.102(5) 0.037(4) 0.027(4) 0.016(4)
    C10 0.067(4) 0.060(4) 0.083(4) 0.015(3) 0.026(3) 0.012(3)
    C11 0.047(3) 0.039(3) 0.045(3) -0.005(2) 0.004(2) -0.010(3)
    C12 0.057(3) 0.056(3) 0.054(4) -0.004(3) 0.015(3) -0.007(3)
    C13 0.090(5) 0.075(4) 0.042(3) 0.004(4) 0.002(3) 0.002(3)
    C14 0.080(5) 0.072(4) 0.069(4) 0.020(4) -0.018(4) -0.015(4)
    C15 0.049(4) 0.087(5) 0.088(5) -0.011(3) 0.003(4) -0.025(4)
    C16 0.070(4) 0.053(3) 0.058(4) -0.011(3) 0.010(3) -0.008(3)
_geom_special_details
;
 All esds (except the esd in the dihedral angle between two l.s. planes)
 are estimated using the full covariance matrix.  The cell esds are taken
 into account individually in the estimation of esds in distances, angles
 and torsion angles; correlations between esds in cell parameters are only
 used when they are defined by crystal symmetry.  An approximate (isotropic)
 treatment of cell esds is used for estimating esds involving l.s. planes.
;
loop_
    _geom_bond_atom_site_label_1
    _geom_bond_atom_site_label_2
    _geom_bond_site_symmetry_2
    _geom_bond_distance
    _geom_bond_publ_flag
    Br1 C1 . 1.976(5) ?
    S1 O2 . 1.426(3) ?
    S1 O1 . 1.436(4) ?
    S1 C2 . 1.820(5) ?
    S1 C1 . 1.856(5) ?
    C1 C5 . 1.516(5) ?
    C1 C3 . 1.543(7) ?
    C2 C4 . 1.509(7) ?
    C2 C11 . 1.525(5) ?
    C2 H2 . 0.9800 ?
    C3 H3A . 0.9600 ?
    C3 H3B . 0.9600 ?
    C3 H3C . 0.9600 ?
    C4 H4A . 0.9600 ?
    C4 H4B . 0.9600 ?
    C4 H4C . 0.9600 ?
    C5 C6 . 1.3800 ?
    C5 C10 . 1.3800 ?
    C6 C7 . 1.3800 ?
    C6 H6 . 0.9300 ?
    C7 C8 . 1.3800 ?
    C7 H7 . 0.9300 ?
    C8 C9 . 1.3800 ?
    C8 H8 . 0.9300 ?
    C9 C10 . 1.3800 ?
    C9 H9 . 0.9300 ?
    C10 H10 . 0.9300 ?
    C11 C12 . 1.3800 ?
    C11 C16 . 1.3800 ?
    C12 C13 . 1.3800 ?
    C12 H12 . 0.9300 ?
    C13 C14 . 1.3800 ?
    C13 H13 . 0.9300 ?
    C14 C15 . 1.3800 ?
    C14 H14 . 0.9300 ?
    C15 C16 . 1.3800 ?
    C15 H15 . 0.9300 ?
    C16 H16 . 0.9300 ?
loop_
    _geom_angle_atom_site_label_1
    _geom_angle_atom_site_label_2
    _geom_angle_atom_site_label_3
    _geom_angle_site_symmetry_1
    _geom_angle_site_symmetry_3
    _geom_angle
    _geom_angle_publ_flag
    O2 S1 O1 . . 117.2(2) ?
    O2 S1 C2 . . 108.8(2) ?
    O1 S1 C2 . . 107.9(2) ?
    O2 S1 C1 . . 109.6(2) ?
    O1 S1 C1 . . 106.3(2) ?
    C2 S1 C1 . . 106.4(2) ?
    C5 C1 C3 . . 116.7(4) ?
    C5 C1 S1 . . 113.3(3) ?
    C3 C1 S1 . . 108.6(3) ?
    C5 C1 Br1 . . 109.1(3) ?
    C3 C1 Br1 . . 106.1(3) ?
    S1 C1 Br1 . . 101.8(2) ?
    C4 C2 C11 . . 114.0(4) ?
    C4 C2 S1 . . 112.4(4) ?
    C11 C2 S1 . . 105.4(3) ?
    C4 C2 H2 . . 108.3 ?
    C11 C2 H2 . . 108.3 ?
    S1 C2 H2 . . 108.3 ?
    C1 C3 H3A . . 109.5 ?
    C1 C3 H3B . . 109.5 ?
    H3A C3 H3B . . 109.5 ?
    C1 C3 H3C . . 109.5 ?
    H3A C3 H3C . . 109.5 ?
    H3B C3 H3C . . 109.5 ?
    C2 C4 H4A . . 109.5 ?
    C2 C4 H4B . . 109.5 ?
    H4A C4 H4B . . 109.5 ?
    C2 C4 H4C . . 109.5 ?
    H4A C4 H4C . . 109.5 ?
    H4B C4 H4C . . 109.5 ?
    C6 C5 C10 . . 120.0 ?
    C6 C5 C1 . . 120.7(3) ?
    C10 C5 C1 . . 119.3(3) ?
    C5 C6 C7 . . 120.0 ?
    C5 C6 H6 . . 120.0 ?
    C7 C6 H6 . . 120.0 ?
    C8 C7 C6 . . 120.0 ?
    C8 C7 H7 . . 120.0 ?
    C6 C7 H7 . . 120.0 ?
    C7 C8 C9 . . 120.0 ?
    C7 C8 H8 . . 120.0 ?
    C9 C8 H8 . . 120.0 ?
    C10 C9 C8 . . 120.0 ?
    C10 C9 H9 . . 120.0 ?
    C8 C9 H9 . . 120.0 ?
    C9 C10 C5 . . 120.0 ?
    C9 C10 H10 . . 120.0 ?
    C5 C10 H10 . . 120.0 ?
    C12 C11 C16 . . 120.0 ?
    C12 C11 C2 . . 120.8(3) ?
    C16 C11 C2 . . 119.2(3) ?
    C13 C12 C11 . . 120.0 ?
    C13 C12 H12 . . 120.0 ?
    C11 C12 H12 . . 120.0 ?
    C12 C13 C14 . . 120.0 ?
    C12 C13 H13 . . 120.0 ?
    C14 C13 H13 . . 120.0 ?
    C13 C14 C15 . . 120.0 ?
    C13 C14 H14 . . 120.0 ?
    C15 C14 H14 . . 120.0 ?
    C16 C15 C14 . . 120.0 ?
    C16 C15 H15 . . 120.0 ?
    C14 C15 H15 . . 120.0 ?
    C15 C16 C11 . . 120.0 ?
    C15 C16 H16 . . 120.0 ?
    C11 C16 H16 . . 120.0 ?
loop_
    _geom_torsion_atom_site_label_1
    _geom_torsion_atom_site_label_2
    _geom_torsion_atom_site_label_3
    _geom_torsion_atom_site_label_4
    _geom_torsion_site_symmetry_1
    _geom_torsion_site_symmetry_2
    _geom_torsion_site_symmetry_3
    _geom_torsion_site_symmetry_4
    _geom_torsion
    _geom_torsion_publ_flag
    O2 S1 C1 C5 . . . . -54.5(4) ?
    O1 S1 C1 C5 . . . . 177.9(3) ?
    C2 S1 C1 C5 . . . . 63.0(4) ?
    O2 S1 C1 C3 . . . . 174.1(3) ?
    O1 S1 C1 C3 . . . . 46.5(4) ?
    C2 S1 C1 C3 . . . . -68.3(4) ?
    O2 S1 C1 Br1 . . . . 62.5(3) ?
    O1 S1 C1 Br1 . . . . -65.1(3) ?
    C2 S1 C1 Br1 . . . . -180.0(2) ?
    O2 S1 C2 C4 . . . . 45.6(5) ?
    O1 S1 C2 C4 . . . . 173.8(4) ?
    C1 S1 C2 C4 . . . . -72.5(5) ?
    O2 S1 C2 C11 . . . . -79.2(3) ?
    O1 S1 C2 C11 . . . . 49.0(4) ?
    C1 S1 C2 C11 . . . . 162.7(3) ?
    C3 C1 C5 C6 . . . . -173.6(3) ?
    S1 C1 C5 C6 . . . . 59.2(4) ?
    Br1 C1 C5 C6 . . . . -53.5(4) ?
    C3 C1 C5 C10 . . . . 5.3(5) ?
    S1 C1 C5 C10 . . . . -121.9(3) ?
    Br1 C1 C5 C10 . . . . 125.4(3) ?
    C10 C5 C6 C7 . . . . 0.0 ?
    C1 C5 C6 C7 . . . . 178.9(3) ?
    C5 C6 C7 C8 . . . . 0.0 ?
    C6 C7 C8 C9 . . . . 0.0 ?
    C7 C8 C9 C10 . . . . 0.0 ?
    C8 C9 C10 C5 . . . . 0.0 ?
    C6 C5 C10 C9 . . . . 0.0 ?
    C1 C5 C10 C9 . . . . -178.9(3) ?
    C4 C2 C11 C12 . . . . -36.1(5) ?
    S1 C2 C11 C12 . . . . 87.6(3) ?
    C4 C2 C11 C16 . . . . 142.9(4) ?
    S1 C2 C11 C16 . . . . -93.3(3) ?
    C16 C11 C12 C13 . . . . 0.0 ?
    C2 C11 C12 C13 . . . . 179.0(3) ?
    C11 C12 C13 C14 . . . . 0.0 ?
    C12 C13 C14 C15 . . . . 0.0 ?
    C13 C14 C15 C16 . . . . 0.0 ?
    C14 C15 C16 C11 . . . . 0.0 ?
    C12 C11 C16 C15 . . . . 0.0 ?
    C2 C11 C16 C15 . . . . -179.0(3) ?
loop_
    _geom_hbond_atom_site_label_D
    _geom_hbond_atom_site_label_H
    _geom_hbond_atom_site_label_A
    _geom_hbond_site_symmetry_A
    _geom_hbond_distance_DH
    _geom_hbond_distance_HA
    _geom_hbond_distance_DA
    _geom_hbond_angle_DHA
    _geom_hbond_publ_flag
    C7 H7 O1 1_655 0.93 2.67 3.468(4) 144.9 yes
    C8 H8 O2 4_656 0.93 2.67 3.483(4) 146.8 yes
    C12 H12 Br1 2_554 0.93 3.01 3.795(3) 143.2 yes
    C14 H14 Br1 2_454 0.93 3.19 3.967(3) 142.9 yes
_shelx_space_group_comment
;
The symmetry employed for this shelxl refinement is uniquely defined
by the following loop, which should always be used as a source of
symmetry information in preference to the above space-group names.
They are only intended as comments.
;
_shelx_estimated_absorpt_T_min     0.20
_shelx_estimated_absorpt_T_max     0.80
_shelx_hkl_file
;
   0   0 -16 5404.15  360.34     1.002
   0   0 -14 5368.83  356.24     1.014
   0   0 -12 3384.86  235.58     0.979
   0   0 -1012390.68  760.77     0.937
   0   0  -8 6021.34  374.57     0.905
   0   0  -6 6785.77  415.43     0.889
   0   0  -4 3484.49  215.02     0.883
   0   0  -2 9544.58  574.93     0.883
   0   0   2 9805.78  590.59     0.883
   0   0   4 3560.04  219.44     0.883
   0   0   6 6581.74  403.57     0.889
   0   0   8 6045.75  375.89     0.905
   0   0  1012332.85  757.25     0.937
   0   0  12 3654.96  248.75     0.979
   0   0  14 5127.04  346.27     1.014
   0   0  16 5052.70  344.26     1.002
   0   1 -16   52.22   76.05     0.994
   0   1 -15 1094.09  115.71     1.009
   0   1 -14  -13.09   75.33     1.007
   0   1 -13  330.61   81.99     0.995
   0   1 -12 8951.82  562.05     0.978
   0   1 -11  331.06   71.34     0.959
   0   1 -10 6950.01  435.94     0.941
   0   1  -9   44.33   51.69     0.925
   0   1  -8 6360.47  394.84     0.911
   0   1  -7  644.14   61.52     0.901
   0   1  -635302.57 2125.65     0.892
   0   1  -5 3872.83  240.03     0.885
   0   1  -4 5580.75  340.49     0.878
   0   1  -330877.00 1856.29     0.868
   0   1  -227010.31 1623.37     0.855
   0   1  -1    7.51   14.67     0.838
   0   1   1   13.11   13.99     0.879
   0   1   226454.36 1589.94     0.892
   0   1   330347.09 1824.37     0.893
   0   1   4 5502.22  335.84     0.891
   0   1   5 3889.43  241.05     0.891
   0   1   635412.47 2132.33     0.892
   0   1   7  597.85   60.60     0.898
   0   1   8 6567.72  407.04     0.907
   0   1   9    2.51   53.52     0.921
   0   1  10 7082.02  443.37     0.939
   0   1  11  287.02   75.48     0.961
   0   1  12 9266.40  580.92     0.983
   0   1  13  246.19   79.12     1.005
   0   1  14   73.25   75.81     1.020
   0   1  15  919.58  110.63     1.022
   0   1  16   58.15   70.89     1.005
   0   2 -16 2598.42  200.37     0.983
   0   2 -15  711.14   93.47     0.999
   0   2 -14 4450.36  303.29     1.000
   0   2 -13   50.63   73.83     0.991
   0   2 -12 2099.02  162.99     0.978
   0   2 -11   19.12   63.95     0.963
   0   2 -10 3460.29  230.71     0.948
   0   2  -9  500.47   66.81     0.935
   0   2  -8 8988.18  552.45     0.924
   0   2  -7  215.35   47.12     0.914
   0   2  -670249.85 4223.17     0.906
   0   2  -5    7.69   37.00     0.897
   0   2  -4 103353. 6206.78     0.888
   0   2  -3   59.84   26.80     0.877
   0   2  -217792.03 1071.55     0.867
   0   2  -176094.76 4569.01     0.861
   0   2   055782.96 3350.17     0.867
   0   2   176412.11 4588.06     0.881
   0   2   217182.40 1034.89     0.893
   0   2   3   74.90   27.70     0.898
   0   2   4 102491. 6154.90     0.900
   0   2   5   44.87   36.44     0.900
   0   2   670909.15 4262.81     0.902
   0   2   7  187.32   46.75     0.907
   0   2   8 8982.85  552.91     0.916
   0   2   9  588.13   68.63     0.930
   0   2  10 3616.20  239.72     0.948
   0   2  11  -68.81   68.81     0.969
   0   2  12 2018.85  156.46     0.991
   0   2  13   70.27   72.77     1.012
   0   2  14 4407.18  299.63     1.025
   0   2  15  461.68   90.50     1.025
   0   2  16 2907.30  211.02     1.002
   0   3 -15 1461.41  140.88     0.987
   0   3 -14 1264.62  127.46     0.991
   0   3 -13  234.49   76.05     0.986
   0   3 -12 7443.07  474.95     0.977
   0   3 -11 3173.23  219.57     0.967
   0   3 -10 4020.74  265.39     0.957
   0   3  -9 1396.36  113.01     0.948
   0   3  -8 1155.08   95.45     0.940
   0   3  -7 2240.32  151.74     0.933
   0   3  -6 6324.61  390.90     0.927
   0   3  -516796.89 1016.26     0.920
   0   3  -428176.97 1697.75     0.913
   0   3  -329479.19 1774.98     0.906
   0   3  -272418.55 4350.48     0.900
   0   3  -113079.95  790.08     0.897
   0   3   113202.23  797.38     0.904
   0   3   271951.83 4322.40     0.909
   0   3   329649.80 1785.15     0.913
   0   3   428203.83 1699.30     0.914
   0   3   516963.65 1026.44     0.915
   0   3   7 2226.73  152.37     0.922
   0   3   8 1107.53   95.83     0.931
   0   3   9 1504.05  118.64     0.944
   0   3  10 4233.05  277.54     0.961
   0   3  11 3304.69  227.45     0.981
   0   3  12 7150.34  458.09     1.002
   0   3  13 -111.37  111.37     1.019
   0   3  14 1262.28  124.77     1.028
   0   3  15 1634.63  144.13     1.022
   0   4 -15  228.08   80.39     0.975
   0   4 -14 2039.27  163.25     0.980
   0   4 -13   61.44   74.97     0.978
   0   4 -12  827.04  102.79     0.973
   0   4 -11  -76.00   76.00     0.967
   0   4 -10  941.22   98.93     0.961
   0   4  -9 2110.99  155.29     0.957
   0   4  -8 9534.90  588.80     0.953
   0   4  -7   77.30   47.66     0.951
   0   4  -617170.17 1042.27     0.948
   0   4  -5 6125.73  379.05     0.945
   0   4  -4 3360.84  213.69     0.942
   0   4  -316480.75  997.03     0.938
   0   4  -2 6985.06  427.28     0.935
   0   4  -1  487.96   46.29     0.933
   0   4   032286.02 1944.13     0.933
   0   4   1  529.28   48.95     0.933
   0   4   2 6974.56  426.89     0.934
   0   4   316740.31 1012.86     0.934
   0   4   4 3455.62  220.00     0.934
   0   4   5 6141.15  381.11     0.934
   0   4   617796.93 1079.66     0.936
   0   4   7  180.76   50.49     0.941
   0   4   8 9645.50  595.27     0.949
   0   4   9 1941.41  145.95     0.961
   0   4  10  951.97  103.05     0.976
   0   4  11  -74.24   74.24     0.994
   0   4  12  810.21  102.52     1.011
   0   4  13   52.13   76.04     1.024
   0   4  14 1897.11  161.84     1.028
   0   4  15  192.19   80.75     1.013
   0   5 -14  698.00  100.41     0.971
   0   5 -13  536.30   97.44     0.969
   0   5 -12 2571.20  191.67     0.965
   0   5 -11 2974.96  216.29     0.961
   0   5 -10 6208.21  399.66     0.959
   0   5  -9 6140.70  393.72     0.958
   0   5  -8  600.23   77.50     0.959
   0   5  -7 3375.37  224.37     0.960
   0   5  -6 4658.22  297.24     0.962
   0   5  -5  432.72   60.14     0.963
   0   5  -445837.73 2761.19     0.963
   0   5  -3 3579.12  227.46     0.963
   0   5  -2 1358.49   97.66     0.963
   0   5  -1 2238.68  147.47     0.961
   0   5   1 2204.06  146.01     0.959
   0   5   2 1477.67  103.76     0.957
   0   5   3 3862.09  242.99     0.955
   0   5   447401.20 2855.15     0.954
   0   5   5  408.86   61.48     0.953
   0   5   6 4750.58  304.17     0.954
   0   5   7 3492.12  230.36     0.958
   0   5   8  645.83   78.93     0.965
   0   5   9 6144.43  394.52     0.976
   0   5  10 6152.72  395.25     0.990
   0   5  11 3264.45  230.01     1.005
   0   5  12 2423.86  184.69     1.018
   0   5  13  710.63   95.57     1.025
   0   5  14  706.98   97.11     1.021
   0   6 -13  129.13   75.99     0.965
   0   6 -12   16.42   76.59     0.957
   0   6 -11  342.97   83.47     0.952
   0   6 -10 1183.10  123.07     0.950
   0   6  -9 1038.14  106.57     0.950
   0   6  -8 6039.48  389.65     0.953
   0   6  -7  -67.63   67.63     0.957
   0   6  -6  976.98   94.75     0.961
   0   6  -5  -37.60   60.26     0.966
   0   6  -4 6641.63  414.57     0.969
   0   6  -3 5131.96  323.81     0.972
   0   6  -2 8223.02  506.99     0.974
   0   6  -1   78.34   43.74     0.974
   0   6   010308.51  631.64     0.973
   0   6   1   41.68   43.09     0.972
   0   6   2 8098.11  500.05     0.970
   0   6   3 5004.27  317.15     0.967
   0   6   4 7208.80  448.91     0.965
   0   6   5  102.41   59.62     0.965
   0   6   6 1016.16   98.33     0.966
   0   6   7   72.05   65.48     0.970
   0   6   8 6469.84  412.68     0.977
   0   6   9  778.99  102.01     0.987
   0   6  10 1267.87  125.90     0.999
   0   6  11  243.90   84.97     1.011
   0   6  12   59.50   72.65     1.020
   0   6  13  164.90   72.80     1.021
   0   7 -12  863.71  113.12     0.963
   0   7 -11 2151.24  177.67     0.949
   0   7 -10 5325.51  355.47     0.942
   0   7  -9  212.09   89.09     0.938
   0   7  -8 1579.11  141.03     0.939
   0   7  -7  -39.99   76.63     0.942
   0   7  -6 1338.40  114.97     0.947
   0   7  -5 1529.42  124.05     0.953
   0   7  -4 5836.76  371.83     0.958
   0   7  -3  168.44   64.18     0.963
   0   7  -2 3839.97  251.17     0.966
   0   7  -1 2604.41  176.38     0.968
   0   7   1 2557.63  176.74     0.969
   0   7   2 4015.50  260.69     0.968
   0   7   3  172.88   60.83     0.967
   0   7   4 6085.12  386.30     0.966
   0   7   5 1617.23  127.93     0.967
   0   7   6 1257.41  114.58     0.970
   0   7   7  130.30   72.75     0.975
   0   7   8 1685.54  141.14     0.983
   0   7   9  398.58   89.14     0.993
   0   7  10 5439.94  359.02     1.004
   0   7  11 2352.53  181.80     1.014
   0   7  12  992.39  110.96     1.019
   0   8 -10   23.13   70.29     0.952
   0   8  -9  522.30  103.68     0.938
   0   8  -8 6060.01  395.26     0.930
   0   8  -7  -85.05   85.05     0.928
   0   8  -6  628.38   83.48     0.929
   0   8  -5 1517.93  132.54     0.932
   0   8  -4 2424.16  178.40     0.936
   0   8  -3  179.77   70.70     0.941
   0   8  -2 6547.53  417.22     0.945
   0   8  -1  468.28   76.47     0.948
   0   8   0   58.79   60.36     0.951
   0   8   1  420.91   78.10     0.952
   0   8   2 6539.25  417.13     0.954
   0   8   3  191.19   73.99     0.956
   0   8   4 2272.67  172.63     0.958
   0   8   5 1670.20  136.07     0.962
   0   8   6  406.23   85.63     0.968
   0   8   7  -13.51   77.70     0.977
   0   8   8 6162.42  398.84     0.987
   0   8   9  683.28   96.24     0.999
   0   8  10  -28.29   70.29     1.011
   0   9  -8   38.90   75.10     0.953
   0   9  -7  438.48   92.38     0.937
   0   9  -6   97.01   75.14     0.928
   0   9  -5  769.75  101.15     0.923
   0   9  -4 3351.34  237.20     0.922
   0   9  -3  166.65   75.35     0.924
   0   9  -2 1873.77  151.27     0.926
   0   9  -1  574.89   90.84     0.929
   0   9   1  600.19   86.90     0.937
   0   9   2 1812.89  149.74     0.942
   0   9   3  208.92   74.64     0.947
   0   9   4 3634.56  251.53     0.954
   0   9   5  823.59  104.16     0.964
   0   9   6  306.78   71.80     0.975
   0   9   7  295.81   88.46     0.989
   0   9   8   80.42   72.07     1.005
   0  10  -5 1662.43  140.21     0.966
   0  10  -4  378.38   88.12     0.953
   0  10  -3  -61.14   80.56     0.946
   0  10  -2 1425.14  135.08     0.943
   0  10  -1 1554.38  138.40     0.943
   0  10   0   -7.06   76.98     0.946
   0  10   1 1611.28  140.65     0.951
   0  10   2 1607.99  134.32     0.959
   0  10   3   91.70   71.07     0.970
   0  10   4  344.53   84.85     0.983
   0  10   5 1572.81  138.65     0.999
   1   0 -16  -35.25   75.66     1.005
   1   0 -14 1900.37  162.79     1.004
   1   0 -1211275.86  701.49     0.964
   1   0 -10 1723.34  130.14     0.924
   1   0  -8 2945.86  191.78     0.899
   1   0  -658250.07 3501.88     0.898
   1   0  -432000.43 1924.18     0.928
   1   0  -2 169932.10198.04     1.029
   1   0   053854.14 3232.76     1.119
   1   0   261039.52 3665.23     0.959
   1   0   4 164009. 9845.55     0.913
   1   0   646811.29 2816.71     0.910
   1   0   8 3294.13  214.31     0.928
   1   0  1013832.63  848.63     0.960
   1   0  1211819.94  733.87     1.000
   1   0  14  548.04   93.12     1.023
   1   1 -16  883.92  106.14     0.999
   1   1 -15  672.84   99.16     1.005
   1   1 -14 5176.38  345.42     0.998
   1   1 -13  231.08   74.75     0.983
   1   1 -12  377.26   81.87     0.965
   1   1 -11   29.43   63.34     0.947
   1   1 -10 7545.46  470.49     0.932
   1   1  -9  774.42   77.52     0.920
   1   1  -836080.04 2175.53     0.912
   1   1  -7 3704.05  234.29     0.908
   1   1  -625367.74 1529.33     0.908
   1   1  -5   54.03   31.92     0.912
   1   1  -4  232.24   32.45     0.921
   1   1  -340528.04 2435.22     0.936
   1   1  -2  489.67   36.35     0.960
   1   1  -111546.78  695.21     0.987
   1   1   044477.26 2670.83     0.995
   1   1   1 1039.50   66.88     0.975
   1   1   2 2796.41  172.09     0.951
   1   1   328010.71 1684.95     0.934
   1   1   4 7112.02  433.08     0.924
   1   1   517503.35 1057.37     0.920
   1   1   643429.61 2614.16     0.920
   1   1   7 2003.92  136.95     0.925
   1   1   8 4993.08  315.16     0.935
   1   1   910649.34  654.44     0.948
   1   1  1015039.07  920.97     0.966
   1   1  11 1951.25  148.67     0.985
   1   1  12 9896.49  619.41     1.005
   1   1  13  559.34   93.50     1.021
   1   1  14   45.65   80.35     1.029
   1   1  15   37.01   71.34     1.022
   1   2 -16   59.15   72.21     0.990
   1   2 -15   76.68   79.30     0.997
   1   2 -14 2350.02  183.69     0.992
   1   2 -13  -39.63   75.82     0.981
   1   2 -12 8570.18  541.10     0.968
   1   2 -11 1531.85  122.18     0.954
   1   2 -10 4107.74  267.90     0.943
   1   2  -9 7594.52  472.05     0.935
   1   2  -8  208.75   47.14     0.929
   1   2  -7  124.93   41.89     0.926
   1   2  -656263.71 3383.68     0.925
   1   2  -5  210.24   39.58     0.925
   1   2  -4 6414.75  391.12     0.926
   1   2  -3  934.50   65.64     0.928
   1   2  -246414.18 2788.75     0.931
   1   2  -165791.24 3951.01     0.935
   1   2   043820.91 2632.80     0.941
   1   2   1   36.25   25.00     0.944
   1   2   2 1192.32   79.80     0.943
   1   2   3   29.64   30.10     0.941
   1   2   478288.85 4703.44     0.937
   1   2   5  141.93   37.10     0.935
   1   2   6  420.44   51.87     0.935
   1   2   710796.38  659.51     0.939
   1   2   8  208.18   57.55     0.947
   1   2   9 1382.55  110.06     0.960
   1   2  1033629.97 2036.01     0.975
   1   2  11  207.57   76.27     0.994
   1   2  12 2070.04  165.97     1.012
   1   2  13  388.57   81.89     1.027
   1   2  14   58.74   71.72     1.033
   1   2  15  -77.60   77.60     1.023
   1   3 -16 2263.46  180.83     0.983
   1   3 -15    2.21   82.81     0.989
   1   3 -14  847.30  103.20     0.986
   1   3 -13  901.36  112.00     0.978
   1   3 -12    1.95   73.61     0.969
   1   3 -11 2809.38  199.51     0.960
   1   3 -10 5431.52  347.80     0.954
   1   3  -9  386.97   65.59     0.950
   1   3  -818889.74 1146.59     0.948
   1   3  -7  744.09   69.01     0.948
   1   3  -618873.98 1141.76     0.948
   1   3  -516985.39 1027.37     0.948
   1   3  -4 4854.75  299.65     0.948
   1   3  -3 1722.40  113.04     0.948
   1   3  -218388.11 1108.97     0.949
   1   3  -1  967.44   68.29     0.950
   1   3   049137.84 2953.29     0.953
   1   3   1 2670.89  167.51     0.956
   1   3   2 2513.64  159.02     0.957
   1   3   312288.19  744.39     0.957
   1   3   4   35.38   35.29     0.955
   1   3   5 2331.57  153.55     0.954
   1   3   659985.11 3609.21     0.954
   1   3   7  198.37   54.81     0.956
   1   3   8 6409.32  401.20     0.963
   1   3   9 5052.17  324.68     0.973
   1   3  10 1422.12  123.88     0.987
   1   3  11 1298.19  119.86     1.004
   1   3  12  247.70   79.63     1.020
   1   3  13 2519.43  195.87     1.032
   1   3  14 1561.17  145.49     1.034
   1   3  15 1160.08  115.01     1.020
   1   4 -15  481.79   84.26     0.982
   1   4 -14 1873.84  159.77     0.978
   1   4 -13  -36.31   77.99     0.972
   1   4 -12 3875.27  264.34     0.966
   1   4 -11 1004.28  114.23     0.961
   1   4 -10 7279.70  459.43     0.959
   1   4  -9 2815.12  192.39     0.960
   1   4  -8  257.45   61.13     0.962
   1   4  -7  158.09   56.17     0.965
   1   4  -611508.50  702.56     0.969
   1   4  -540110.90 2416.23     0.972
   1   4  -425647.47 1547.70     0.975
   1   4  -3  485.85   49.55     0.977
   1   4  -2 2562.42  163.61     0.978
   1   4  -1  -10.11   32.59     0.979
   1   4   024965.40 1504.99     0.980
   1   4   1  910.60   67.95     0.980
   1   4   2 1353.16   93.93     0.979
   1   4   312984.34  787.93     0.977
   1   4   436967.55 2227.40     0.975
   1   4   5  710.90   69.51     0.972
   1   4   6 1243.07   98.56     0.971
   1   4   7 3432.29  225.15     0.973
   1   4   8 5505.57  350.71     0.978
   1   4   9  102.58   63.25     0.986
   1   4  10 6521.61  417.39     0.999
   1   4  11   82.48   74.87     1.012
   1   4  12  930.78  108.60     1.026
   1   4  13  -78.59   78.59     1.034
   1   4  14  179.62   77.30     1.032
   1   5 -14  280.91   84.08     0.975
   1   5 -13   86.13   77.13     0.966
   1   5 -12  344.82   90.58     0.959
   1   5 -11 4708.04  314.46     0.956
   1   5 -10 5429.01  353.66     0.956
   1   5  -9 1687.87  136.34     0.959
   1   5  -812706.16  780.87     0.965
   1   5  -7   98.81   57.52     0.972
   1   5  -6 6509.18  406.28     0.979
   1   5  -5 4316.25  274.31     0.986
   1   5  -4 2605.33  172.26     0.991
   1   5  -3 3042.00  195.80     0.996
   1   5  -222387.69 1352.91     0.999
   1   5  -1 1928.61  130.89     1.000
   1   5   019322.14 1168.77     1.000
   1   5   1  572.61   55.56     0.999
   1   5   2 2365.17  155.77     0.996
   1   5   3 5332.64  333.51     0.993
   1   5   4 2694.88  178.93     0.989
   1   5   5 1278.53  104.01     0.985
   1   5   6 7125.82  444.65     0.983
   1   5   7  773.35   83.19     0.984
   1   5   810112.59  628.00     0.988
   1   5   9 7633.72  482.41     0.996
   1   5  10   62.58   74.79     1.007
   1   5  11  114.86   75.59     1.019
   1   5  12  416.23   88.92     1.029
   1   5  13  359.87   78.44     1.034
   1   5  14 2659.25  197.17     1.027
   1   6 -13  -86.28   86.28     0.969
   1   6 -12 2020.04  166.29     0.955
   1   6 -11  255.85   75.94     0.948
   1   6 -10 7635.46  486.81     0.946
   1   6  -9 1205.54  116.16     0.949
   1   6  -8 3142.72  217.94     0.955
   1   6  -7  970.50  100.31     0.963
   1   6  -6  278.60   61.61     0.972
   1   6  -5 5766.01  363.80     0.982
   1   6  -411144.86  683.47     0.990
   1   6  -3  134.82   47.46     0.996
   1   6  -2 4928.98  310.40     1.001
   1   6  -1 1539.27  113.13     1.003
   1   6   0   94.65   48.35     1.004
   1   6   1 9711.12  596.25     1.002
   1   6   222840.39 1383.60     0.999
   1   6   3 3924.96  252.88     0.995
   1   6   4 4629.85  296.29     0.991
   1   6   5  901.41   92.49     0.988
   1   6   6 1679.30  133.89     0.987
   1   6   7  154.11   75.49     0.988
   1   6   8  820.74   95.50     0.993
   1   6   9 1100.06  111.29     1.001
   1   6  10 1054.38  114.88     1.011
   1   6  11  125.17   73.62     1.023
   1   6  12 2524.95  193.19     1.032
   1   6  13   83.86   76.23     1.034
   1   7 -12  -13.52   77.88     0.970
   1   7 -11  475.41   97.15     0.950
   1   7 -10 6667.54  431.22     0.939
   1   7  -9  -67.26   84.16     0.935
   1   7  -8 1087.41  115.01     0.937
   1   7  -7 2708.85  196.28     0.943
   1   7  -6  320.92   74.75     0.951
   1   7  -5 4113.48  273.64     0.960
   1   7  -4  834.92   89.40     0.969
   1   7  -3  740.63   78.06     0.976
   1   7  -2 9061.94  561.63     0.982
   1   7  -1  410.40   67.58     0.985
   1   7   0 4998.43  320.05     0.987
   1   7   1 3192.54  214.96     0.987
   1   7   2 5131.08  328.97     0.985
   1   7   3 1311.05  108.87     0.983
   1   7   4 2893.17  199.88     0.981
   1   7   5  -71.30   71.30     0.980
   1   7   6 1440.99  127.03     0.982
   1   7   7   29.10   72.53     0.986
   1   7   8 8268.64  524.37     0.994
   1   7   9 1877.48  155.34     1.004
   1   7  10  333.95   87.70     1.017
   1   7  11   57.87   70.68     1.030
   1   8 -11   51.57   75.17     0.987
   1   8 -10 1899.24  156.66     0.958
   1   8  -9  471.92   89.35     0.939
   1   8  -8   -7.19   78.12     0.929
   1   8  -7 3614.63  252.72     0.926
   1   8  -6  -78.13   78.13     0.928
   1   8  -5  -75.40   75.40     0.933
   1   8  -415527.19  955.53     0.939
   1   8  -3  339.04   78.97     0.945
   1   8  -2  774.58   92.71     0.950
   1   8  -1  451.10   76.18     0.955
   1   8   0  977.39  100.34     0.958
   1   8   1  133.36   67.19     0.960
   1   8   2 9421.70  591.47     0.961
   1   8   3   -6.23   67.07     0.963
   1   8   4  199.62   77.27     0.965
   1   8   5 1485.29  132.52     0.970
   1   8   6 2372.62  177.52     0.977
   1   8   7 1047.16  111.45     0.987
   1   8   8  211.32   81.81     1.001
   1   8   9   74.39   76.92     1.018
   1   8  10  650.90   89.54     1.036
   1   9  -9 1084.19  112.06     0.996
   1   9  -8  776.48  104.32     0.964
   1   9  -7  158.95   80.09     0.944
   1   9  -6  707.48   89.49     0.932
   1   9  -5 1050.57  116.32     0.926
   1   9  -4   57.77   84.18     0.924
   1   9  -3   71.39   73.24     0.926
   1   9  -2 4154.32  284.45     0.928
   1   9  -1 1789.78  146.55     0.932
   1   9   0 2679.12  196.26     0.937
   1   9   1 1615.67  137.24     0.941
   1   9   2 1726.38  145.57     0.947
   1   9   3  357.86   88.11     0.955
   1   9   4 2167.81  168.52     0.964
   1   9   5  423.67   89.28     0.977
   1   9   6  151.41   76.27     0.993
   1   9   7  111.15   81.64     1.013
   1   9   8 2241.06  170.18     1.037
   1  10  -6  243.10   72.65     1.012
   1  10  -5  547.43   81.59     0.987
   1  10  -4 1396.72  124.92     0.971
   1  10  -3  731.61   96.19     0.962
   1  10  -2  163.06   73.73     0.958
   1  10  -1 3098.68  223.32     0.958
   1  10   0  450.92   90.83     0.962
   1  10   1   32.28   80.25     0.970
   1  10   2 2105.99  174.79     0.981
   1  10   3  157.24   83.70     0.995
   1  10   4  186.26   73.26     1.014
   1  10   5 1711.65  148.28     1.038
   2   0 -16  517.66   89.31     1.002
   2   0 -14 3410.27  243.76     0.997
   2   0 -12  308.75   76.91     0.958
   2   0 -10 8320.49  516.46     0.922
   2   0  -811123.42  679.52     0.909
   2   0  -6  523.78   52.70     0.928
   2   0  -4 6275.54  382.06     0.989
   2   0  -2 151435. 9089.31     1.081
   2   0   0 4476.70  272.39     1.092
   2   0   245362.25 2726.04     1.009
   2   0   454603.55 3282.74     0.956
   2   0   6 3183.16  204.09     0.944
   2   0   8 1025.72   89.88     0.959
   2   0  10   97.29   66.06     0.990
   2   0  12 2329.24  180.88     1.022
   2   0  14 8622.97  553.12     1.025
   2   1 -16  104.05   73.87     0.998
   2   1 -15  -80.50   80.50     1.001
   2   1 -14 4892.73  329.52     0.992
   2   1 -13  -44.83   77.95     0.977
   2   1 -1212407.99  768.22     0.961
   2   1 -11   13.23   63.88     0.945
   2   1 -10 4273.36  277.30     0.934
   2   1  -9 2062.83  144.66     0.927
   2   1  -8 1957.77  137.01     0.926
   2   1  -7   44.77   40.45     0.932
   2   1  -630588.10 1842.99     0.944
   2   1  -5  262.62   39.31     0.964
   2   1  -428275.58 1701.65     0.991
   2   1  -3 4326.03  264.70     1.024
   2   1  -216078.03  968.56     1.056
   2   1  -1  291.28   30.21     1.073
   2   1   044115.02 2650.38     1.067
   2   1   116967.39 1022.10     1.043
   2   1   221054.85 1267.93     1.014
   2   1   3 2522.20  160.31     0.989
   2   1   481178.17 4877.20     0.972
   2   1   5   81.38   37.13     0.962
   2   1   6 6695.85  413.18     0.959
   2   1   7  269.13   49.63     0.961
   2   1   8  508.78   69.73     0.969
   2   1   9   97.31   61.75     0.981
   2   1  1024393.31 1483.44     0.997
   2   1  11  213.96   69.22     1.013
   2   1  12   22.39   74.89     1.027
   2   1  13  602.79   93.64     1.035
   2   1  14  226.31   79.72     1.031
   2   1  15  148.14   67.01     1.007
   2   2 -16 2630.08  201.51     0.992
   2   2 -15  470.47   97.23     0.995
   2   2 -14 2260.96  175.30     0.987
   2   2 -13  322.96   79.51     0.976
   2   2 -12 2398.24  179.81     0.964
   2   2 -11 3298.40  224.63     0.954
   2   2 -10 4308.97  281.16     0.947
   2   2  -9   49.99   51.49     0.944
   2   2  -8 9004.53  553.23     0.946
   2   2  -7  118.94   42.98     0.952
   2   2  -6 3561.75  224.85     0.961
   2   2  -510284.50  624.69     0.975
   2   2  -413244.37  800.91     0.991
   2   2  -314077.52  850.09     1.008
   2   2  -283100.44 4990.60     1.024
   2   2  -1 4351.72  266.85     1.033
   2   2   018925.19 1139.90     1.033
   2   2   1 6622.51  403.15     1.024
   2   2   216114.22  972.60     1.011
   2   2   3 1046.38   75.89     0.998
   2   2   424008.07 1448.15     0.986
   2   2   513597.02  825.31     0.979
   2   2   6 6217.86  385.12     0.975
   2   2   7  203.82   47.94     0.976
   2   2   816803.16 1023.45     0.982
   2   2   9 5550.16  354.31     0.992
   2   2  10 2402.10  176.68     1.005
   2   2  11 1279.19  119.84     1.020
   2   2  12 6198.73  402.14     1.032
   2   2  13  503.94   86.93     1.039
   2   2  14 1837.29  155.92     1.034
   2   3 -16   14.99   69.93     0.988
   2   3 -15   31.67   78.90     0.988
   2   3 -14 2413.15  188.63     0.982
   2   3 -13 1246.15  121.24     0.973
   2   3 -12 5088.59  335.42     0.965
   2   3 -11  265.54   78.68     0.960
   2   3 -10 1005.69   95.90     0.957
   2   3  -9  654.72   74.28     0.959
   2   3  -8   72.36   49.20     0.964
   2   3  -7  734.78   71.90     0.971
   2   3  -619313.50 1168.66     0.980
   2   3  -5 2681.75  173.02     0.991
   2   3  -434834.27 2097.36     1.001
   2   3  -3 1989.35  129.25     1.011
   2   3  -2 4188.72  259.09     1.019
   2   3  -1 6884.19  419.82     1.024
   2   3   0 4126.06  255.17     1.026
   2   3   1 1141.61   80.77     1.023
   2   3   213255.13  802.63     1.017
   2   3   3 4681.57  290.37     1.009
   2   3   442818.71 2577.86     1.001
   2   3   5 6642.77  410.90     0.995
   2   3   6 1266.92   98.53     0.991
   2   3   7 5679.73  357.09     0.991
   2   3   8 1195.56  105.22     0.995
   2   3   9 4401.74  288.97     1.003
   2   3  1010326.57  643.60     1.014
   2   3  11   47.97   70.01     1.026
   2   3  12  298.26   83.35     1.036
   2   3  13 1054.48  114.89     1.041
   2   3  14  389.81   82.10     1.034
   2   4 -15  113.10   82.98     0.987
   2   4 -14  699.74   98.64     0.977
   2   4 -13  418.59   88.26     0.968
   2   4 -12  276.57   88.21     0.962
   2   4 -11 7701.15  490.26     0.960
   2   4 -1013708.46  843.78     0.961
   2   4  -9  621.22   78.69     0.966
   2   4  -811089.01  681.81     0.974
   2   4  -7 5269.45  332.00     0.984
   2   4  -6  545.42   63.65     0.994
   2   4  -5 4130.08  260.75     1.005
   2   4  -418628.64 1127.14     1.015
   2   4  -3  385.35   48.17     1.023
   2   4  -217578.93 1062.89     1.029
   2   4  -112756.29  773.69     1.033
   2   4   026054.41 1571.26     1.034
   2   4   119316.43 1167.25     1.032
   2   4   2 2574.41  166.28     1.027
   2   4   3    5.66   42.92     1.021
   2   4   410729.55  655.51     1.014
   2   4   5  250.53   52.18     1.008
   2   4   6 8807.70  543.60     1.004
   2   4   7  134.79   63.66     1.002
   2   4   8 8768.95  546.36     1.005
   2   4   9 1081.06  104.94     1.011
   2   4  10 1392.43  124.34     1.020
   2   4  11   71.04   73.58     1.030
   2   4  12 1354.29  128.12     1.039
   2   4  13  408.98   87.37     1.042
   2   5 -14  814.96  105.19     0.980
   2   5 -13  405.23   89.59     0.966
   2   5 -12 2557.19  194.86     0.957
   2   5 -11  -41.32   79.19     0.953
   2   5 -10 2260.05  173.55     0.955
   2   5  -9  302.28   79.64     0.962
   2   5  -8 2139.60  156.32     0.972
   2   5  -7   22.25   60.17     0.984
   2   5  -618432.14 1120.33     0.996
   2   5  -5 3178.10  208.68     1.008
   2   5  -412701.94  774.55     1.019
   2   5  -3   15.96   43.08     1.028
   2   5  -2  925.22   75.63     1.034
   2   5  -1 3121.55  201.38     1.037
   2   5   0 4499.96  282.49     1.038
   2   5   1 2764.13  180.96     1.036
   2   5   218282.60 1108.51     1.031
   2   5   3  753.87   75.63     1.025
   2   5   4  377.33   58.04     1.018
   2   5   5  884.91   83.10     1.012
   2   5   6 1376.92  114.22     1.008
   2   5   7 2515.07  176.54     1.006
   2   5   8 4373.44  290.31     1.009
   2   5   9 3796.31  259.69     1.014
   2   5  10 5547.11  365.95     1.023
   2   5  11    8.62   75.04     1.033
   2   5  12 1115.22  117.27     1.041
   2   5  13 3024.63  217.39     1.043
   2   6 -13  129.12   76.06     0.976
   2   6 -12  180.99   79.84     0.957
   2   6 -11 2199.18  179.36     0.947
   2   6 -10 7628.33  487.45     0.944
   2   6  -9   98.83   70.15     0.948
   2   6  -8  455.17   78.53     0.957
   2   6  -7 1505.79  128.52     0.968
   2   6  -6 7685.80  481.22     0.981
   2   6  -5 3905.16  254.83     0.994
   2   6  -4 4322.95  278.06     1.005
   2   6  -3  737.47   71.84     1.015
   2   6  -2 2600.23  174.76     1.021
   2   6  -1 1356.59  106.31     1.025
   2   6   021092.78 1279.19     1.026
   2   6   1 5390.42  339.94     1.024
   2   6   2  749.03   72.90     1.020
   2   6   3  850.31   85.30     1.015
   2   6   4 1570.07  124.71     1.010
   2   6   5 1921.10  146.29     1.005
   2   6   6 6034.81  386.67     1.002
   2   6   7  296.80   73.10     1.003
   2   6   8 1786.07  150.22     1.007
   2   6   9  821.84   98.42     1.015
   2   6  10  124.46   73.21     1.026
   2   6  11  -12.91   74.45     1.038
   2   6  12   90.32   72.59     1.048
   2   7 -12 3051.92  221.54     0.982
   2   7 -11  298.34   82.78     0.956
   2   7 -10   57.09   83.22     0.941
   2   7  -9  102.77   82.57     0.935
   2   7  -8 4820.67  322.65     0.937
   2   7  -7  603.87   89.49     0.943
   2   7  -6 2441.94  179.80     0.953
   2   7  -5  442.91   76.41     0.963
   2   7  -4 5945.55  380.23     0.974
   2   7  -3  709.43   83.82     0.983
   2   7  -2  119.16   63.41     0.990
   2   7  -1 8653.32  539.16     0.995
   2   7   0   34.80   61.18     0.997
   2   7   1  321.66   68.62     0.997
   2   7   216301.32  997.64     0.995
   2   7   3  -16.22   65.80     0.993
   2   7   4  524.64   85.23     0.990
   2   7   5  992.70  103.84     0.990
   2   7   6  286.34   85.27     0.992
   2   7   7   38.81   83.50     0.998
   2   7   8 8327.10  528.52     1.007
   2   7   9  295.13   82.36     1.021
   2   7  10  521.89   87.06     1.038
   2   7  11  120.29   63.02     1.057
   2   8 -11  432.50   78.64     1.011
   2   8 -10 3378.12  237.51     0.972
   2   8  -9  395.94   86.32     0.948
   2   8  -8  249.67   87.90     0.934
   2   8  -7  532.81   95.18     0.929
   2   8  -6 4922.71  326.62     0.929
   2   8  -5 2673.39  200.04     0.933
   2   8  -4 2109.45  162.42     0.939
   2   8  -3   44.73   78.63     0.946
   2   8  -2 2293.04  173.73     0.952
   2   8  -1   55.81   68.02     0.957
   2   8   0 7462.13  473.20     0.961
   2   8   1  429.93   78.14     0.963
   2   8   2 1836.06  148.15     0.966
   2   8   3  782.43   97.05     0.969
   2   8   4  206.26   79.84     0.973
   2   8   5  -35.71   76.83     0.980
   2   8   6 1864.23  155.69     0.991
   2   8   7 1254.82  123.19     1.006
   2   7  10  436.35   84.26     1.038
   2   7  11   68.13   70.52     1.057
   2   8 -11  405.26   81.61     1.011
   2   8 -10 3471.19  247.16     0.972
   2   8   8 1997.02  160.35     1.026
   2   8   9  489.89   90.32     1.051
   2   9  -8  324.08   78.88     0.989
   2   9  -7 2558.86  195.44     0.962
   2   9  -6  634.74   94.44     0.945
   2   9  -5  753.79  103.80     0.937
   2   9  -4 5572.78  367.91     0.933
   2   9  -3  262.55   78.02     0.933
   2   9  -2  364.98   89.89     0.936
   2   9  -1 2027.43  164.30     0.940
   2   9   0  321.12   83.17     0.945
   2   9   1   39.75   76.52     0.951
   2   9   2 3473.07  247.18     0.960
   2   9   3  663.95   93.69     0.970
   2   9   4    0.00   69.07     0.985
   2   9   5 1676.50  143.35     1.003
   2   9   6  888.84  101.35     1.027
   2   9   7   28.28   70.49     1.057
   2  10  -5   -6.20   67.07     1.029
   2  10  -4  812.37  104.74     1.008
   2  10  -3 1123.95  116.22     0.996
   2  10  -2   82.30   73.74     0.991
   2  10  -1    8.85   77.24     0.992
   2  10   0 1662.66  142.15     0.997
   2  10   1   58.93   71.93     1.008
   2  10   2  157.56   76.48     1.024
   2  10   3 1921.47  155.22     1.045
   3   0 -16  192.39   75.60     0.996
   3   0 -14 8858.89  563.11     0.996
   3   0 -12 1319.43  123.31     0.962
   3   0 -10  821.98   86.83     0.931
   3   0  -8 4051.59  259.08     0.924
   3   0  -632585.93 1963.88     0.950
   3   0  -4 5653.44  346.71     1.005
   3   0  -2 1873.58  121.36     1.057
   3   0   020549.99 1238.49     1.057
   3   0   228643.76 1725.20     1.015
   3   0   4 1252.70   90.78     0.983
   3   0   6   45.35   51.40     0.976
   3   0   8 4045.00  264.43     0.993
   3   0  10 9666.75  604.07     1.020
   3   0  12  520.71   86.87     1.036
   3   0  14  109.58   80.43     1.005
   3   1 -16 3271.58  237.54     0.994
   3   1 -15   31.56   78.38     0.999
   3   1 -14  635.83  100.47     0.991
   3   1 -13  -60.64   75.74     0.978
   3   1 -12 3497.09  241.61     0.964
   3   1 -11  100.75   68.46     0.951
   3   1 -1014016.38  858.44     0.943
   3   1  -9  689.97   78.42     0.940
   3   1  -822258.07 1347.63     0.944
   3   1  -7 6487.67  401.34     0.955
   3   1  -6  122.69   40.60     0.972
   3   1  -5  434.22   49.63     0.996
   3   1  -4 8223.07  500.72     1.022
   3   1  -3 1892.34  122.89     1.048
   3   1  -275152.47 4514.55     1.067
   3   1  -1  212.55   32.96     1.075
   3   1   012019.35  727.03     1.069
   3   1   1 1115.35   78.80     1.053
   3   1   2 4106.18  254.73     1.034
   3   1   3 1164.87   85.43     1.016
   3   1   446447.94 2795.77     1.003
   3   1   5  875.27   76.14     0.994
   3   1   6 9655.83  592.69     0.992
   3   1   7  336.62   63.31     0.995
   3   1   817324.35 1056.28     1.003
   3   1   9  194.75   71.62     1.013
   3   1  10 4774.84  314.17     1.026
   3   1  11  210.48   74.10     1.036
   3   1  12   29.85   74.22     1.042
   3   1  13  485.38   86.75     1.036
   3   1  14 5237.23  352.30     1.014
   3   2 -16  196.06   70.10     0.991
   3   2 -15  355.14   81.65     0.993
   3   2 -14 4654.30  315.44     0.987
   3   2 -13 2270.62  179.47     0.976
   3   2 -12 4216.69  284.67     0.966
   3   2 -11 2228.40  167.49     0.958
   3   2 -10   56.15   65.34     0.955
   3   2  -9  124.21   56.46     0.956
   3   2  -8 3911.88  249.79     0.963
   3   2  -7 2973.79  193.45     0.975
   3   2  -613455.39  817.32     0.991
   3   2  -5  859.05   69.90     1.010
   3   2  -422579.00 1362.20     1.031
   3   2  -3  138.82   37.05     1.050
   3   2  -2  531.70   48.81     1.063
   3   2  -111906.17  720.95     1.069
   3   2   031140.40 1874.49     1.067
   3   2   1   45.48   31.79     1.058
   3   2   219403.10 1171.87     1.044
   3   2   3 1956.63  131.43     1.031
   3   2   411132.08  678.32     1.019
   3   2   5 6657.91  412.50     1.011
   3   2   6  801.69   77.22     1.008
   3   2   7 1149.96   97.60     1.008
   3   2   815763.39  963.42     1.013
   3   2   9  124.14   66.07     1.021
   3   2  10 3008.22  213.01     1.031
   3   2  11  111.02   73.06     1.040
   3   2  12  237.64   82.79     1.045
   3   2  13   85.89   66.57     1.040
   3   2  14   97.28   68.96     1.018
   3   3 -15    9.00   77.99     0.990
   3   3 -14  564.15   89.10     0.982
   3   3 -13  795.03  106.55     0.973
   3   3 -12 2619.88  197.73     0.966
   3   3 -11 2046.48  159.40     0.962
   3   3 -10 7522.95  473.68     0.963
   3   3  -9  317.23   65.59     0.968
   3   3  -8 7707.58  478.29     0.978
   3   3  -7 2341.76  159.51     0.990
   3   3  -6 2374.47  158.43     1.006
   3   3  -5 3454.64  219.30     1.022
   3   3  -410540.19  641.68     1.038
   3   3  -315311.26  927.21     1.052
   3   3  -225297.67 1525.55     1.062
   3   3  -1 1527.75  104.35     1.067
   3   3   0 4613.83  286.67     1.066
   3   3   1  198.95   40.54     1.061
   3   3   2  101.05   40.96     1.052
   3   3   3 1637.57  114.97     1.042
   3   3   420761.72 1256.39     1.032
   3   3   5  188.39   49.57     1.025
   3   3   6 4585.64  292.88     1.020
   3   3   7 3965.72  258.62     1.019
   3   3   8 8831.83  550.40     1.022
   3   3   9  402.08   79.81     1.028
   3   3  10 1432.52  127.09     1.036
   3   3  11 1111.46  115.54     1.043
   3   3  12  984.44  111.59     1.047
   3   3  13  804.06  100.00     1.041
   3   4 -15  108.87   67.90     0.994
   3   4 -14 1921.72  166.45     0.981
   3   4 -13 1005.51  117.29     0.969
   3   4 -12 7227.74  466.35     0.962
   3   4 -11 2079.01  161.69     0.960
   3   4 -10  327.85   72.54     0.963
   3   4  -9  212.33   72.19     0.971
   3   4  -8 2793.84  192.57     0.983
   3   4  -7 8711.47  538.72     0.996
   3   4  -633116.83 1999.68     1.012
   3   4  -5 4817.95  303.67     1.027
   3   4  -4 1419.47  104.39     1.041
   3   4  -3 2830.22  183.48     1.053
   3   4  -2   79.62   39.02     1.061
   3   4  -1 8528.44  522.35     1.065
   3   4   010685.41  651.59     1.065
   3   4   1    1.98   41.07     1.062
   3   4   227556.60 1664.02     1.055
   3   4   3   77.51   50.17     1.046
   3   4   4 9336.68  574.59     1.038
   3   4   5 1795.30  131.49     1.031
   3   4   6  282.82   63.77     1.025
   3   4   7  400.57   70.33     1.024
   3   4   8 5149.11  332.05     1.025
   3   4   9  579.42   83.68     1.030
   3   4  10 3954.01  267.61     1.037
   3   4  11   79.38   71.14     1.044
   3   4  12  385.33   86.25     1.048
   3   4  13  589.62   89.15     1.043
   3   5 -14   37.57   72.50     0.991
   3   5 -13  101.84   81.86     0.971
   3   5 -12  270.98   80.95     0.959
   3   5 -11 1421.77  125.41     0.954
   3   5 -10 7430.07  473.79     0.956
   3   5  -9  645.90   93.67     0.963
   3   5  -8 5748.31  369.75     0.974
   3   5  -7  825.06   89.10     0.989
   3   5  -6  118.62   55.66     1.004
   3   5  -5  944.16   89.29     1.019
   3   5  -411630.31  711.82     1.033
   3   5  -3 2351.20  159.59     1.044
   3   5  -2 3065.76  199.00     1.052
   3   5  -1  158.93   47.38     1.056
   3   5   0 5298.10  332.56     1.056
   3   5   1 7699.68  476.13     1.053
   3   5   2 1663.00  121.06     1.047
   3   5   3   24.33   52.28     1.040
   3   5   4 3621.02  238.39     1.033
   3   5   5   50.66   67.14     1.026
   3   5   610315.07  640.15     1.022
   3   5   7 3551.21  243.19     1.021
   3   5   8  135.67   79.03     1.024
   3   5   9  113.40   74.69     1.030
   3   5  10  144.32   72.70     1.039
   3   5  11  222.38   78.27     1.048
   3   5  12 1382.82  125.98     1.054
   3   6 -13 1059.33  113.49     0.992
   3   6 -12 3020.61  223.99     0.966
   3   6 -11  314.71   87.81     0.951
   3   6 -10  215.46   83.34     0.946
   3   6  -9   39.27   84.51     0.948
   3   6  -8  151.30   73.45     0.956
   3   6  -7 4623.85  304.47     0.967
   3   6  -616345.93 1000.26     0.981
   3   6  -5  311.77   70.38     0.995
   3   6  -4  335.67   62.30     1.008
   3   6  -3   46.64   55.76     1.018
   3   6  -2 1676.60  126.71     1.026
   3   6  -1 4676.47  300.25     1.031
   3   6   0 8288.11  515.66     1.032
   3   6   1 2863.18  195.15     1.030
   3   6   211987.89  736.50     1.026
   3   6   3  275.85   68.75     1.021
   3   6   4 4397.60  286.72     1.016
   3   6   5 1529.03  129.69     1.012
   3   6   6   21.63   72.36     1.012
   3   6   7  333.45   82.72     1.014
   3   6   8 1584.46  138.86     1.021
   3   6   9  -56.59   74.52     1.032
   3   6  10  841.82   99.08     1.046
   3   6  11   22.23   74.42     1.062
   3   7 -12 1186.12  111.29     1.008
   3   7 -11  673.85   97.34     0.973
   3   7 -10 2242.21  178.02     0.951
   3   7  -9  -21.27   86.12     0.940
   3   7  -8  792.60  102.19     0.938
   3   7  -7   75.34   77.88     0.942
   3   7  -6  818.66   94.16     0.951
   3   7  -5 1476.62  127.65     0.961
   3   7  -4 5400.10  350.88     0.971
   3   7  -3  502.85   84.09     0.980
   3   7  -2  578.55   88.03     0.987
   3   7  -1  615.53   86.00     0.992
   3   7   013920.03  855.73     0.995
   3   7   1 1202.82  105.29     0.995
   3   7   2 4584.65  301.38     0.995
   3   7   3 1028.23  105.13     0.994
   3   7   4 1095.03  115.57     0.994
   3   7   5   -4.21   81.54     0.997
   3   7   6 7209.71  461.77     1.003
   3   7   7  198.35   70.83     1.014
   3   7   8   15.26   71.19     1.030
   3   5  11  222.38   78.27     1.048
   3   5  12 1382.82  125.98     1.054
   3   6 -13 1059.33  113.49     0.992
   3   6  10  841.82   99.08     1.046
   3   6  11   22.23   74.42     1.062
   3   7 -12 1186.12  111.29     1.008
   3   7 -11  673.85   97.34     0.973
   3   7   9   44.13   77.63     1.051
   3   7  10  -11.70   67.58     1.076
   3   8 -10  202.84   78.48     1.005
   3   8  -9  553.49   97.19     0.971
   3   8  -8   16.54   77.25     0.950
   3   8  -7  190.68   76.01     0.939
   3   8  -6 4793.62  319.90     0.936
   3   8  -5  573.86   90.61     0.937
   3   8  -4  806.22  101.92     0.941
   3   8  -3  590.33   92.62     0.946
   3   8  -2  456.49   83.04     0.952
   3   8  -1 1503.96  128.47     0.957
   3   8   0 8697.08  548.70     0.961
   3   8   1  448.43   86.56     0.966
   3   8   2  895.96  103.84     0.971
   3   8   3  105.17   74.58     0.977
   3   8   4  556.18   87.86     0.987
   3   8   5 1776.31  148.65     1.000
   3   8   6  788.02   95.48     1.018
   3   8   7   78.66   70.40     1.043
   3   8   8  619.54   89.01     1.074
   3   9  -8  -12.24   70.55     1.039
   3   9  -7  394.96   88.35     1.003
   3   9  -6  275.10   88.46     0.979
   3   9  -5  288.49   86.38     0.964
   3   9  -4 2306.27  178.82     0.957
   3   9  -3  629.24   93.70     0.954
   3   9  -2  634.98   89.45     0.956
   3   9  -1 2577.49  193.15     0.960
   3   9   0 2241.93  172.57     0.967
   3   9   1  546.08   89.10     0.976
   3   9   2 1593.41  140.32     0.989
   3   9   3 2970.94  215.42     1.006
   3   9   4   58.11   70.97     1.029
   3   9   5   34.90   67.32     1.058
   3  10  -3 -204.60  204.60     1.066
   3  10  -2   14.06   65.68     1.060
   3  10  -1  100.70   62.87     1.061
   3  10   0  107.57   70.83     1.069
   3  10   1  435.68   77.91     1.084
   4   0 -16 4507.17  306.88     0.983
   4   0 -14 1013.34  118.39     0.999
   4   0 -12  592.29   85.52     0.973
   4   0 -1014394.42  882.75     0.946
   4   0  -8 4894.76  311.85     0.940
   4   0  -6 2792.20  184.44     0.959
   4   0  -418674.47 1129.49     0.995
   4   0  -214146.44  856.96     1.024
   4   0   0 3393.07  215.23     1.026
   4   0   2  457.59   52.74     1.011
   4   0   413926.57  847.85     1.000
   4   0   6 6836.92  426.96     1.006
   4   0   8 1025.48  102.79     1.024
   4   0  10 5597.02  364.41     1.042
   4   0  12  668.07   89.83     1.030
   4   1 -16  869.59  104.46     0.986
   4   1 -15  -36.00   77.33     0.997
   4   1 -14 5515.93  369.53     0.994
   4   1 -13  160.28   77.90     0.985
   4   1 -12 1800.86  148.53     0.973
   4   1 -11    1.87   68.58     0.962
   4   1 -10  -20.39   65.07     0.956
   4   1  -9   38.07   61.95     0.954
   4   1  -813976.78  853.47     0.958
   4   1  -7  449.40   56.92     0.968
   4   1  -612754.65  776.76     0.983
   4   1  -5 2715.66  177.30     1.002
   4   1  -441859.66 2520.43     1.021
   4   1  -310254.14  624.38     1.037
   4   1  -2 5067.81  313.67     1.049
   4   1  -1 4265.16  265.63     1.053
   4   1   021651.48 1307.42     1.051
   4   1   1 1176.41   87.22     1.043
   4   1   227197.65 1641.42     1.034
   4   1   4  961.32   80.22     1.020
   4   1   5   36.16   50.35     1.017
   4   1   6   50.44   58.80     1.019
   4   1   7  268.75   67.00     1.024
   4   1   815218.52  932.08     1.032
   4   1   9  -36.45   69.73     1.040
   4   1  10  959.20  107.25     1.046
   4   1  11  179.38   77.27     1.047
   4   1  12 1425.62  128.92     1.037
   4   1  13  233.29   81.25     1.010
   4   2 -15  412.08   86.82     0.994
   4   2 -14  -20.43   82.74     0.990
   4   2 -13 1079.10  117.62     0.981
   4   2 -12  531.17   85.85     0.973
   4   2 -11   98.58   72.31     0.967
   4   2 -1014654.99  898.54     0.964
   4   2  -9  913.71   90.29     0.967
   4   2  -8 2596.50  176.65     0.975
   4   2  -7 3565.68  231.41     0.987
   4   2  -6  324.47   53.48     1.003
   4   2  -5  297.93   47.07     1.020
   4   2  -4  616.94   61.89     1.037
   4   2  -3 2192.44  145.06     1.052
   4   2  -256777.36 3415.20     1.062
   4   2  -1  -38.28   39.00     1.066
   4   2   0 2565.45  166.51     1.065
   4   2   1 1622.49  113.23     1.059
   4   2   2 3388.53  216.78     1.051
   4   2   3 2747.78  181.80     1.042
   4   2   417792.56 1080.31     1.035
   4   2   5   91.82   53.45     1.031
   4   2   6 2129.75  153.25     1.030
   4   2   7  365.94   69.05     1.033
   4   2   8 1139.84  107.85     1.038
   4   2   9   66.67   68.97     1.044
   4   2  10 1901.29  154.83     1.049
   4   2  11  351.12   81.73     1.050
   4   2  12 1700.89  144.18     1.041
   4   3 -15   87.84   68.04     0.995
   4   3 -14 2092.01  168.04     0.987
   4   3 -13  915.87  106.04     0.978
   4   3 -12 1417.65  129.18     0.971
   4   3 -11 1374.45  127.76     0.967
   4   3 -10  412.97   77.86     0.969
   4   3  -9  744.01   93.48     0.974
   4   3  -820182.40 1227.23     0.985
   4   3  -7 6337.01  396.86     0.998
   4   3  -615550.64  946.85     1.014
   4   3  -5 6676.93  414.96     1.030
   4   3  -4  572.22   60.45     1.046
   4   3  -3 2813.97  182.64     1.058
   4   3  -2   -1.04   43.18     1.067
   4   3  -1   55.16   45.37     1.071
   4   3   014609.04  887.20     1.071
   4   3   1 4251.10  268.03     1.066
   4   3   211163.78  682.03     1.059
   4   3   3 3187.20  208.97     1.052
   4   3   4  298.86   59.81     1.045
   4   3   5 3313.08  220.01     1.039
   4   3   6 1382.79  112.05     1.037
   4   3   7  928.52   96.48     1.037
   4   3   810256.44  637.76     1.040
   4   3   9  103.70   76.04     1.045
   4   3  10  885.13  106.52     1.050
   4   3  12  139.45   70.30     1.044
   4   4 -14   -6.74   72.66     0.991
   4   4 -12 2661.99  201.72     0.967
   4   4 -11  681.53   93.82     0.964
   4   4 -10 3713.53  253.85     0.965
   4   4  -9 1104.43  112.29     0.973
   4   4  -8 7220.46  453.80     0.984
   4   4  -7 5270.88  337.94     0.998
   4   4  -6 1748.96  129.64     1.013
   4   4  -5  -54.89   54.89     1.029
   4   4  -4 8507.54  524.60     1.043
   4   4  -3    5.97   47.98     1.055
   4   4  -221346.83 1292.73     1.063
   4   4  -1   -9.27   48.56     1.067
   4   4   0 1254.85   97.00     1.067
   4   4   1  455.31   62.81     1.064
   4   4   2  139.70   52.26     1.058
   4   4   3 2200.83  155.37     1.051
   4   4   4 7909.82  492.89     1.044
   4   4   5  224.26   66.81     1.039
   4   4   6 8639.23  539.66     1.036
   4   4   7  509.38   85.21     1.036
   4   4   8  135.55   68.31     1.039
   4   4   9    8.40   73.13     1.045
   4   4  10  907.81  102.04     1.051
   4   4  11  -12.64   72.49     1.054
   4   5 -14 1457.70  133.67     1.013
   4   5 -13  444.96   84.23     0.986
   4   5 -12 1735.92  151.19     0.968
   4   5 -11  608.34  106.24     0.959
   4   5 -10  427.88   86.17     0.957
   4   5  -9 1352.81  123.19     0.962
   4   5  -8 2100.37  161.38     0.972
   4   5  -711023.44  682.10     0.984
   4   5  -613802.46  847.21     0.999
   4   5  -5 1792.52  135.44     1.014
   4   5  -4   46.03   55.00     1.027
   4   5  -3  358.58   60.90     1.038
   4   5  -2   43.33   51.85     1.046
   4   5  -1 5653.17  356.27     1.050
   4   5   0 9127.99  563.99     1.050
   4   5   1  322.49   60.76     1.048
   4   5   2 1417.05  113.34     1.044
   4   5   3  130.89   61.46     1.038
   4   5   4 3192.26  216.71     1.033
   4   5   5 2597.18  181.93     1.030
   4   5   7 1161.83  118.77     1.031
   4   5   8 1287.70  126.80     1.037
   4   5   9  150.44   68.08     1.046
   4   5  10 2195.44  165.15     1.057
   4   5  11  568.41   80.18     1.066
   4   6 -13 1287.94  124.59     1.026
   4   6 -12 2765.95  204.71     0.990
   4   6 -11  -83.71   83.71     0.966
   4   6 -10  555.60  102.40     0.954
   4   6  -9  259.74   84.07     0.951
   4   6  -8 6402.05  413.09     0.954
   4   6  -7  465.17   83.14     0.962
   4   6  -6 4064.22  271.57     0.973
   4   6  -5 3247.02  222.96     0.985
   4   6  -4 4492.64  293.12     0.997
   4   6  -3  337.15   67.94     1.007
   4   6  -2 8874.88  552.76     1.014
   4   6  -1 3988.17  264.51     1.019
   4   6   0 3494.73  234.04     1.020
   4   6   1   72.06   65.50     1.020
   4   6   2  196.24   73.36     1.018
   4   6   3   77.56   70.48     1.016
   4   6   4 5171.05  338.41     1.015
   4   6   5  455.26   85.83     1.016
   4   6   6 2650.57  195.69     1.020
   4   6   7  -19.51   79.10     1.029
   4   6   8    8.63   74.80     1.043
   4   6   9  508.80   84.91     1.060
   4   7 -11 1759.69  147.62     1.011
   4   7 -10  694.87   97.92     0.978
   4   7  -9   70.42   72.21     0.958
   4   7  -8  338.24   88.43     0.949
   4   7  -7  217.19   84.10     0.947
   4   7  -610447.33  656.07     0.950
   4   7  -5  205.45   79.52     0.956
   4   7  -4  321.17   84.37     0.963
   4   7  -3   70.76   73.14     0.971
   4   7  -2  359.09   89.66     0.977
   4   7  -1 3571.09  247.27     0.982
   4   7   0 9453.97  593.93     0.986
   4   7   1   16.58   80.06     0.989
   4   7   2  303.95   79.44     0.992
   4   7   3  653.99   92.20     0.996
   4   7   4 2147.33  172.43     1.002
   4   7   5  -74.60   74.60     1.012
   4   7   6 3055.67  219.30     1.027
   4   7   7  -34.09   73.30     1.048
   4   7   8  242.07   66.45     1.074
   4   8  -9  178.10   76.74     1.023
   4   8  -8  608.46   97.27     0.990
   4   8  -7  148.31   82.81     0.970
   4   8  -6  220.60   85.36     0.958
   4   8  -5  274.90   82.11     0.953
   4   8  -4 2469.74  182.98     0.953
   4   8  -3  588.90   95.15     0.955
   4   8  -2 5222.31  346.85     0.960
   4   8  -1  -36.56   78.76     0.965
   4   8   0  228.03   73.91     0.972
   4   8   1  568.49   84.80     0.980
   4   8   2  416.40   87.76     0.990
   4   8   3  345.10   84.98     1.004
   4   8   4  492.02   87.95     1.022
   4   8   5  630.07   86.68     1.046
   4   8   6 1220.06  117.37     1.078
   4   9  -6 1284.63  121.57     1.051
   4   9  -5 -190.96  190.96     1.027
   4   9  -4  139.52   77.96     1.014
   4   9  -3 2674.46  200.66     1.007
   4   9  -2  858.55  108.68     1.007
   4   9  -1  -19.77   80.35     1.012
   4   9   0 3608.29  252.47     1.021
   4   9   1  334.51   76.89     1.036
   4   9   2    8.22   71.61     1.057
   4   9   3  199.62   75.93     1.085
   5   0 -14  619.02  104.86     0.999
   5   0 -12 6230.87  403.07     0.989
   5   0 -10 2340.57  174.32     0.968
   5   0  -8 9174.92  568.96     0.958
   5   0  -6 2474.74  168.62     0.967
   5   0  -4 1735.69  126.04     0.987
   5   0  -212396.11  756.28     1.005
   5   0   015183.58  923.11     1.012
   5   0   213069.46  798.45     1.014
   5   0   4   11.96   57.54     1.020
   5   0   6   19.14   64.12     1.034
   5   0   815670.22  963.39     1.047
   5   0  10  -34.60   74.35     1.041
   5   1 -15  597.91   95.54     0.990
   5   1 -14 2152.31  166.26     0.997
   5   1 -13 1359.31  130.74     0.994
   5   1 -12 1080.76  112.96     0.986
   5   1 -11   63.18   75.58     0.978
   5   1 -1011673.23  723.33     0.972
   5   1  -9   31.58   67.84     0.970
   5   1  -8   12.87   62.07     0.972
   5   1  -7 1960.35  141.27     0.978
   5   1  -6   92.58   53.88     0.987
   5   1  -5 4889.72  309.09     0.999
   5   1  -428149.31 1701.16     1.011
   5   1  -3 1446.52  109.21     1.021
   5   1  -216235.83  986.01     1.029
   5   1  -1  -17.03   45.58     1.034
   5   1   0 2385.23  162.52     1.035
   5   1   1  204.16   50.83     1.035
   5   1   210722.68  657.66     1.033
   5   1   3 1616.51  123.65     1.033
   5   1   4 6413.85  403.17     1.034
   5   1   5 2760.44  190.11     1.037
   5   1   6 4770.12  309.31     1.041
   5   1   7  -71.56   71.56     1.047
   5   1   8  -18.09   73.24     1.051
   5   1   9  308.88   75.24     1.052
   5   1  10 1485.18  131.67     1.047
   5   1  11  -27.80   69.08     1.029
   5   2 -15  463.35   85.98     0.993
   5   2 -14  925.97  109.44     0.994
   5   2 -13  348.32   85.77     0.990
   5   2 -12 3842.84  263.61     0.983
   5   2 -11  414.55   89.38     0.978
   5   2 -10  524.55   87.76     0.975
   5   2  -9  381.94   74.84     0.977
   5   2  -8 3528.50  236.63     0.982
   5   2  -7 1084.72   96.88     0.991
   5   2  -614416.70  880.71     1.002
   5   2  -5 1647.00  121.54     1.015
   5   2  -4 2035.36  141.43     1.027
   5   2  -3  407.93   57.02     1.038
   5   2  -213292.59  810.37     1.046
   5   2  -1  116.67   47.81     1.050
   5   2   0 6987.80  433.07     1.051
   5   2   1  213.51   53.16     1.050
   5   2   221261.65 1289.79     1.047
   5   2   3   11.48   55.49     1.045
   5   2   4 1031.01   96.59     1.044
   5   2   5  587.95   77.39     1.044
   5   2   6  285.28   75.10     1.046
   5   2   7  871.85   97.06     1.050
   5   2   8 4396.00  293.07     1.053
   5   2   9  283.69   79.11     1.054
   5   2  10  201.03   77.85     1.050
   5   2  11  266.00   73.79     1.035
   5   3 -14    8.81   76.89     0.996
   5   3 -13 2296.05  178.60     0.988
   5   3 -12 2418.99  182.65     0.980
   5   3 -11  720.94   99.04     0.976
   5   3 -1012205.39  755.85     0.975
   5   3  -9 3714.59  250.59     0.979
   5   3  -8   72.92   66.24     0.986
   5   3  -7 3473.47  233.09     0.997
   5   3  -6 4506.64  290.11     1.009
   5   3  -5 2888.57  195.32     1.022
   5   3  -411445.42  701.70     1.034
   5   3  -3 2156.50  150.61     1.044
   5   3  -2 7568.64  469.06     1.052
   5   3  -1 5496.39  346.95     1.056
   5   3   0  282.48   61.60     1.057
   5   3   1 3399.06  224.10     1.055
   5   3   2 3516.72  233.00     1.052
   5   3   3 3207.89  215.86     1.049
   5   3   413571.82  832.81     1.047
   5   3   5  494.55   80.29     1.046
   5   3   6 2758.99  197.55     1.047
   5   3   7  148.77   72.24     1.049
   5   3   8   92.18   74.03     1.052
   5   3   9  718.83   90.59     1.054
   5   3  10 1361.22  129.55     1.052
   5   3  11  504.49   75.23     1.042
   5   4 -14 1452.39  131.35     1.011
   5   4 -13  278.40   83.36     0.993
   5   4 -12  995.43  110.22     0.980
   5   4 -11  219.90   78.06     0.972
   5   4 -10  651.21  100.20     0.970
   5   4  -9  548.90   95.87     0.973
   5   4  -8 6643.31  423.70     0.981
   5   4  -7  633.53   86.65     0.991
   5   4  -6 2901.44  198.96     1.004
   5   4  -5  158.30   64.93     1.016
   5   4  -4  868.47   90.93     1.028
   5   4  -3  292.34   66.31     1.038
   5   4  -2 1252.78  103.65     1.045
   5   4  -1 1705.26  129.83     1.049
   5   4   0 7883.53  490.87     1.050
   5   4   1  370.62   68.34     1.049
   5   4   211659.92  718.89     1.047
   5   4   3   30.85   66.51     1.044
   5   4   4   98.09   64.59     1.042
   5   4   5 3098.54  216.91     1.041
   5   4   6 1497.21  128.73     1.043
   5   4   7  616.56   89.07     1.046
   5   4   8 1673.66  138.28     1.051
   5   4   9  283.59   79.10     1.057
   5   4  10  753.54   95.40     1.060
   5   5 -13 1049.23  112.89     1.019
   5   5 -12 2604.24  199.70     0.992
   5   5 -11  246.64   80.08     0.975
   5   5 -10  974.82  119.16     0.967
   5   5  -9 6263.46  409.25     0.965
   5   5  -8 3250.57  231.79     0.969
   5   5  -7 3637.57  248.62     0.977
   5   5  -6 3098.48  214.84     0.987
   5   5  -5   46.28   75.32     0.998
   5   5  -4 5455.83  351.34     1.009
   5   5  -3 3790.54  253.11     1.018
   5   5  -2 4354.74  285.99     1.025
   5   5  -1 8328.14  520.91     1.029
   5   5   0  693.25   86.22     1.031
   5   5   1 1009.27  103.16     1.031
   5   5   2  -70.28   76.97     1.030
   5   5   3 1632.53  140.63     1.030
   5   5   412367.71  765.04     1.030
   5   5   5  832.35   99.96     1.032
   5   5   6 1039.25  113.23     1.038
   5   5   7   94.51   75.89     1.046
   5   5   8  162.84   71.88     1.058
   5   5   9   54.57   66.53     1.070
   5   6 -12  102.07   63.63     1.038
   5   6 -11  125.62   74.00     1.003
   5   6 -10  337.26   82.05     0.980
   5   6  -9  503.30   88.12     0.967
   5   6  -8 3799.34  259.35     0.962
   5   6  -7  294.08   87.85     0.963
   5   6  -6 3672.79  253.56     0.968
   5   6  -5  636.62   93.86     0.975
   5   6  -4 1293.55  122.38     0.983
   5   6  -3 1767.31  146.41     0.990
   5   6  -2 7058.39  449.66     0.997
   5   6  -1  714.22   95.73     1.002
   5   6   0 5083.10  333.07     1.005
   5   6   1 2452.03  184.43     1.008
   5   6   2  688.46   94.56     1.011
   5   6   3  -40.30   77.15     1.015
   5   6   4 2045.57  162.43     1.021
   5   6   5  210.81   74.81     1.030
   5   6   6 3780.44  259.08     1.044
   5   6   7   35.47   68.45     1.062
   5   6   8 1019.29  107.17     1.085
   5   7 -10  346.25   75.40     1.038
   5   7  -9   59.64   72.77     1.005
   5   7  -8 1098.80  117.73     0.983
   5   7  -7 1399.20  129.27     0.971
   5   7  -6  495.83   92.00     0.965
   5   7  -5 1243.88  124.57     0.965
   5   7  -4   31.82   79.26     0.968
   5   7  -3 2811.96  210.91     0.972
   5   7  -214143.01  877.76     0.977
   5   7  -1  843.36  117.80     0.983
   5   7   0 1833.71  155.58     0.989
   5   7   1  913.94  107.98     0.997
   5   7   2  186.60   80.34     1.006
   5   7   3  214.09   76.00     1.018
   5   7   4 3110.25  223.36     1.035
   5   7   5  330.37   75.93     1.056
   5   7   6    8.02   69.15     1.084
   5   8  -8 3593.58  246.81     1.076
   5   8  -7  273.45   81.71     1.041
   5   8  -6  768.36   97.19     1.019
   5   8  -5  475.14   88.15     1.005
   5   8  -4  -13.51   77.51     0.998
   5   8  -3   83.33   74.61     0.997
   5   8  -2  278.63   83.40     1.000
   5   8  -1  700.84   96.47     1.006
   5   8   0 3386.57  238.07     1.017
   5   8   1  -34.65   74.49     1.031
   5   8   2  472.59   84.47     1.050
   5   8   3  983.71  110.30     1.075
   5   8   4  180.24   69.80     1.107
   6   0 -14  282.75   78.48     0.984
   6   0 -1213852.85  860.08     1.001
   6   0 -10  106.21   77.98     0.992
   6   0  -8 1498.32  126.94     0.984
   6   0  -6 1021.24  100.49     0.985
   6   0  -419808.10 1205.15     0.995
   6   0  -2 2020.53  145.35     1.008
   6   0   0 2592.24  179.19     1.020
   6   0   214525.16  889.34     1.031
   6   0   4 2566.82  182.85     1.043
   6   0   6 7905.05  499.97     1.052
   6   0   8 1187.84  117.81     1.043
   6   0  10  692.90   93.18     0.987
   6   1 -14  235.94   76.57     0.989
   6   1 -13  159.82   85.11     0.997
   6   1 -12  136.77   84.28     0.998
   6   1 -11  630.05   99.53     0.995
   6   1 -10 5680.82  371.22     0.991
   6   1  -9 2040.54  156.29     0.989
   6   1  -8 1149.30  110.56     0.989
   6   1  -7 2754.79  194.63     0.991
   6   1  -625043.94 1520.45     0.996
   6   1  -5  440.06   77.63     1.002
   6   1  -4 2818.97  194.91     1.010
   6   1  -3 1095.19   97.17     1.017
   6   1  -2  874.00   86.40     1.023
   6   1  -1 1046.40   94.69     1.028
   6   1   013870.48  848.93     1.033
   6   1   1 1161.31  104.38     1.037
   6   1   2  865.15   90.99     1.041
   6   1   3  136.69   69.70     1.045
   6   1   4 2709.99  190.98     1.049
   6   1   5  823.52   92.51     1.053
   6   1   6 2089.18  161.47     1.055
   6   1   7  -12.63   72.71     1.055
   6   1   8 4273.04  288.17     1.049
   6   1   9    8.62   74.23     1.033
   6   2 -14  -28.03   69.67     0.995
   6   2 -13  156.79   70.92     0.997
   6   2 -12 3218.74  229.86     0.995
   6   2 -11  202.38   85.00     0.992
   6   2 -10 4025.36  274.18     0.989
   6   2  -9  535.93   88.30     0.989
   6   2  -8 1977.14  155.26     0.991
   6   2  -7  -22.18   70.76     0.996
   6   2  -6 7117.90  449.02     1.003
   6   2  -5  -69.42   69.42     1.011
   6   2  -411219.87  692.27     1.019
   6   2  -3 2471.28  174.13     1.027
   6   2  -2 1215.72  105.99     1.033
   6   2  -1 3032.36  205.59     1.038
   6   2   0 1069.47  100.12     1.042
   6   2   1 1389.97  115.50     1.044
   6   2   212398.20  763.55     1.046
   6   2   3  -68.78   68.78     1.049
   6   2   4 1292.13  115.24     1.051
   6   2   5 2090.04  163.82     1.054
   6   2   6 3141.33  218.49     1.055
   6   2   7  502.46   81.96     1.055
   6   2   8  585.34   89.14     1.051
   6   2   9  119.83   70.52     1.040
   6   3 -13  416.33   76.92     1.002
   6   3 -12 1418.34  134.18     0.995
   6   3 -11   24.85   83.22     0.989
   6   3 -10 7420.95  474.13     0.986
   6   3  -9 3365.16  236.77     0.986
   6   3  -8 5669.30  367.90     0.989
   6   3  -7 2942.71  206.34     0.995
   6   3  -6 5772.30  370.51     1.003
   6   3  -5 4187.25  276.13     1.012
   6   3  -4  174.85   66.57     1.020
   6   3  -3 4090.69  268.79     1.028
   6   3  -2 2834.62  195.70     1.034
   6   3  -1  875.66   92.02     1.039
   6   3   0 6188.38  392.56     1.042
   6   3   1 2548.64  182.78     1.044
   6   3   2 4594.32  301.35     1.045
   6   3   3 2119.08  163.17     1.047
   6   3   4  662.64   87.28     1.049
   6   3   5  199.44   70.91     1.051
   6   3   6 4562.68  304.05     1.053
   6   3   7   78.87   70.71     1.055
   6   3   8 3004.29  214.60     1.054
   6   3   9   69.00   71.41     1.048
   6   4 -13   -6.16   67.02     1.022
   6   4 -12 2613.48  193.66     1.005
   6   4 -11  -58.96   77.70     0.992
   6   4 -10 1404.80  133.97     0.985
   6   4  -9  375.62   93.60     0.982
   6   4  -8  -78.51   78.51     0.983
   6   4  -7  477.40   91.17     0.988
   6   4  -6 1234.57  123.19     0.995
   6   4  -5   -3.88   75.03     1.003
   6   4  -4 4754.14  312.70     1.012
   6   4  -3  560.70   82.63     1.019
   6   4  -2 3054.07  212.80     1.025
   6   4  -1 3251.09  227.20     1.030
   6   4   0   26.33   65.43     1.033
   6   4   1 3268.01  226.35     1.035
   6   4   2 3036.07  215.88     1.037
   6   4   3 2731.48  197.72     1.039
   6   4   4 3876.66  265.45     1.043
   6   4   5 2397.04  180.20     1.047
   6   4   6  108.94   79.98     1.053
   6   4   7  457.20   80.00     1.059
   6   4   8  413.34   79.77     1.064
   6   5 -12  121.65   63.67     1.040
   6   5 -11  343.16   90.32     1.013
   6   5 -10  227.70   86.72     0.995
   6   5  -9 2704.95  202.45     0.984
   6   5  -8 5931.28  389.15     0.980
   6   5  -7  187.47   80.67     0.980
   6   5  -6 1224.24  120.18     0.984
   6   5  -5 2484.19  186.81     0.990
   6   5  -4  497.49   91.72     0.996
   6   5  -3 9954.81  623.73     1.003
   6   5  -2 5618.74  365.72     1.009
   6   5  -1 1203.68  117.87     1.014
   6   5   0 1521.81  133.31     1.018
   6   5   1  175.29   75.54     1.022
   6   5   2 3073.49  220.02     1.027
   6   5   3  222.86   78.44     1.032
   6   5   4  -19.43   78.64     1.040
   6   5   5 1214.20  112.92     1.050
   6   5   6  572.82   87.24     1.063
   6   5   7  659.66   90.55     1.078
   6   6 -10 1720.37  143.60     1.039
   6   6  -9   52.50   76.60     1.013
   6   6  -8  263.61   78.77     0.997
   6   6  -7 2516.89  192.22     0.987
   6   6  -6 1179.41  124.00     0.984
   6   6  -5   70.09   83.79     0.984
   6   6  -4 3479.22  245.50     0.987
   6   6  -3  678.16  105.74     0.992
   6   6  -2 3688.55  257.73     0.997
   6   6  -1 1612.41  146.56     1.003
   6   6   0 1909.25  156.44     1.010
   6   6   1   81.25   72.79     1.018
   6   6   2  430.78   81.64     1.028
   6   6   3   58.34   71.22     1.040
   6   6   4 2777.09  202.19     1.056
   6   6   5 1288.14  123.58     1.077
   6   7  -8 2580.83  188.99     1.065
   6   7  -7   86.40   78.48     1.039
   6   7  -6  -56.38   74.38     1.023
   6   7  -5  -75.34   75.34     1.014
   6   7  -4 2171.42  170.62     1.011
   6   7  -3  342.13   84.23     1.011
   6   7  -2 4071.03  283.01     1.016
   6   7  -1   68.03   81.35     1.023
   6   7   0  983.82  106.04     1.034
   6   7   1  767.39   99.07     1.048
   6   7   2 1111.35  114.28     1.067
   6   7   3 1567.07  131.20     1.091
   6   8  -4  697.08   91.57     1.112
   6   8  -3   84.38   67.73     1.106
   6   8  -2  965.56   98.03     1.108
   6   8  -1  525.83   85.43     1.117
   7   0 -12    2.21   82.08     0.990
   7   0 -10 3333.10  236.81     1.007
   7   0  -8 1125.73  121.89     1.009
   7   0  -6 3086.42  216.66     1.011
   7   0  -4  531.49   86.37     1.018
   7   0  -2 2979.09  209.33     1.028
   7   0   015846.69  973.24     1.039
   7   0   2 1947.36  143.68     1.049
   7   0   4  696.47   95.61     1.051
   7   0   6 7819.45  497.38     1.034
   7   1 -13  -28.16   69.97     0.979
   7   1 -12 5675.86  377.15     0.995
   7   1 -11  735.98  105.19     1.002
   7   1 -10  447.86   91.53     1.005
   7   1  -9  818.29   99.67     1.006
   7   1  -8 2049.17  159.93     1.007
   7   1  -7  534.44   92.16     1.009
   7   1  -6 9724.83  609.22     1.012
   7   1  -5  231.63   79.68     1.016
   7   1  -4 3680.31  249.82     1.021
   7   1  -3  547.78   86.53     1.027
   7   1  -2 3705.13  249.54     1.032
   7   1  -1 2352.22  174.02     1.037
   7   1   0 7407.57  469.63     1.042
   7   1   1 1791.17  142.32     1.047
   7   1   2 1981.76  157.13     1.051
   7   1   3  284.48   84.70     1.053
   7   1   4 1771.84  144.84     1.053
   7   1   5  121.98   71.82     1.050
   7   1   6  309.90   80.96     1.041
   7   1   7   36.25   69.98     1.023
   7   2 -12  -35.01   75.25     0.999
   7   2 -11  -35.73   76.85     1.002
   7   2 -10  576.26   88.28     1.003
   7   2  -9  629.79   93.40     1.003
   7   2  -8 5907.54  384.06     1.005
   7   2  -7 1690.55  143.24     1.007
   7   2  -6 3002.99  213.50     1.011
   7   2  -5  727.69   93.91     1.016
   7   2  -4 2449.76  179.64     1.022
   7   2  -3  354.11   79.13     1.027
   7   2  -2 4608.97  302.72     1.033
   7   2  -1  622.29   91.09     1.038
   7   2   0 9541.78  597.93     1.042
   7   2   1   94.53   67.10     1.046
   7   2   2   28.77   71.45     1.049
   7   2   3 1167.58  117.70     1.052
   7   2   4  157.22   76.35     1.053
   7   2   5 2270.55  171.89     1.051
   7   2   6 2768.47  198.92     1.045
   7   2   7  243.45   72.75     1.033
   7   3 -12 3913.35  270.21     1.012
   7   3 -11 1085.41  120.09     1.007
   7   3 -10 1009.11  112.40     1.004
   7   3  -9 2216.53  173.54     1.001
   7   3  -8  104.44   74.12     1.001
   7   3  -7 1277.83  128.18     1.003
   7   3  -610823.30  677.44     1.007
   7   3  -5 1696.88  143.09     1.012
   7   3  -4   30.98   83.73     1.017
   7   3  -3    2.05   74.90     1.023
   7   3  -2 2054.15  159.76     1.028
   7   3  -1  151.16   73.45     1.033
   7   3   0  146.18   77.88     1.038
   7   3   1 2989.50  213.18     1.042
   7   3   2 4681.48  311.90     1.046
   7   3   3   23.43   78.34     1.049
   7   3   4 4917.59  326.05     1.052
   7   3   5  269.60   74.83     1.053
   7   3   6  118.18   69.60     1.052
   7   4 -11   35.31   67.96     1.028
   7   4 -10  536.58   84.75     1.016
   7   4  -9   69.01   82.49     1.007
   7   4  -8 4231.52  290.33     1.003
   7   4  -7  239.34   77.57     1.001
   7   4  -6  135.18   83.35     1.003
   7   4  -5  221.20   84.17     1.006
   7   4  -4  348.79   86.55     1.011
   7   4  -3 1951.19  157.27     1.016
   7   4  -2 2871.20  209.56     1.021
   7   4  -1 1821.98  154.70     1.026
   7   4   0 3926.67  268.39     1.032
   7   4   1 1571.74  135.93     1.037
   7   4   2  159.35   77.35     1.043
   7   4   3 3191.03  228.61     1.049
   7   4   4  593.60   92.20     1.056
   7   4   5  939.77  106.58     1.063
   7   5  -9  477.10   80.56     1.035
   7   5  -8  139.15   77.67     1.021
   7   5  -7  -64.18   80.24     1.013
   7   5  -6 1094.26  115.84     1.009
   7   5  -5 2188.83  175.81     1.009
   7   5  -4 3456.69  246.56     1.011
   7   5  -3 3168.67  232.12     1.015
   7   5  -2 1894.77  153.54     1.020
   7   5  -1  -48.16   83.71     1.026
   7   5   0  350.46   86.89     1.034
   7   5   1  461.51   85.67     1.042
   7   5   2 3244.50  226.85     1.053
   7   5   3  312.65   82.14     1.065
   7   5   4  179.10   64.01     1.080
   7   6  -7    8.11   70.31     1.061
   7   6  -6   14.59   68.14     1.048
   7   6  -5   51.04   74.30     1.040
   7   6  -4  -34.20   73.61     1.038
   7   6  -3 2381.82  183.39     1.039
   7   6  -2 2041.55  161.47     1.044
   7   6  -1 1043.62  115.48     1.052
   7   6   0  671.41   90.31     1.063
   7   6   1  634.16   87.23     1.078
   7   6   2 1175.22  108.58     1.096
   8   0 -10  410.16   86.50     0.980
   8   0  -8  426.11   90.93     1.007
   8   0  -6 4204.68  284.11     1.021
   8   0  -4  706.34   90.78     1.030
   8   0  -2 6275.37  406.60     1.037
   8   0   0 4222.97  287.90     1.039
   8   0   2  771.73   97.57     1.030
   8   0   4 4208.60  285.17     0.998
   8   1 -10  542.40   85.70     0.990
   8   1 -10  542.40   85.70     0.990
   8   1  -9  -19.96   80.96     1.002
   8   1  -8 5009.45  335.14     1.010
   8   1  -7  -13.28   76.49     1.016
   8   1  -6  103.34   73.30     1.021
   8   1  -5  211.66   75.19     1.025
   8   1  -4  333.65   82.15     1.030
   8   1  -3  146.60   85.36     1.034
   8   1  -211503.14  719.17     1.037
   8   1  -1  626.42   94.74     1.040
   8   1   0   66.85   80.02     1.041
   8   1   1  123.27   72.59     1.040
   8   1   2  231.60   75.09     1.036
   8   1   3  159.54   77.54     1.028
   8   1   4  550.89   94.96     1.013
   8   2 -10  121.79   71.64     1.001
   8   2  -9  249.03   80.54     1.007
   8   2  -8  200.87   84.41     1.012
   8   2  -7  141.60   79.07     1.016
   8   2  -6 3859.46  267.30     1.019
   8   2  -5  -63.69   79.63     1.023
   8   2  -4 3504.91  244.19     1.028
   8   2  -3 1473.92  134.26     1.032
   8   2  -2  435.68   89.05     1.035
   8   2  -1 2413.12  183.83     1.039
   8   2   0 4286.51  292.70     1.041
   8   2   1 1194.53  115.23     1.041
   8   2   2   30.02   74.63     1.040
   8   2   3 1554.11  131.72     1.035
   8   2   4 3657.83  250.42     1.025
   8   3  -9   42.08   64.34     1.020
   8   3  -8 4546.54  308.27     1.019
   8   3  -7  133.17   82.06     1.020
   8   3  -6    8.81   76.06     1.021
   8   3  -5 1305.75  129.71     1.024
   8   3  -4  205.80   79.64     1.027
   8   3  -3   96.04   77.10     1.031
   8   3  -2  914.79  106.39     1.035
   8   3  -1  687.62  100.59     1.039
   8   3   0  846.25   99.59     1.042
   8   3   1  212.58   68.88     1.045
   8   3   2 1012.06  105.10     1.047
   8   3   3  462.70   78.17     1.046
   8   4  -8  103.16   75.76     1.044
   8   4  -7   77.05   69.04     1.038
   8   4  -6 2857.42  209.78     1.035
   8   4  -5 1239.27  111.10     1.035
   8   4  -4 1602.47  139.62     1.036
   8   4  -3  243.79   78.78     1.039
   8   4  -2  -72.63   72.63     1.044
   8   4  -1  444.44   87.14     1.049
   8   4   0  203.39   83.44     1.055
   8   4   1 1945.31  153.88     1.061
   8   4   2 3567.90  247.68     1.068
   8   5  -5 1003.54  103.72     1.074
   8   5  -4  509.73   78.06     1.072
   8   5  -3   53.58   65.39     1.073
   8   5  -2 1960.61  154.95     1.078
   8   5  -1  -66.26   66.26     1.085
   9   0  -6  472.59   87.64     0.958
   9   0  -4   52.99   77.31     0.974
   9   0  -2 6847.74  446.39     0.973
   9   1  -6  925.92  106.11     0.978
   9   1  -5   -6.47   69.97     0.986
   9   1  -4 2082.64  166.32     0.991
   9   1  -3   51.68   75.37     0.993
   9   1  -2  165.23   72.92     0.991
   9   1  -1   -6.38   69.25     0.986
   0   0   0    0.00    0.00
;
_shelx_hkl_checksum     76413
_shelx_res_file
;
TITL diasta
    diastaJ24xrig.res
    created by SHELXL-2019/3 at 17:01:50 on 27-Jan-2024
CELL 1.5418 9.1051,10.6649,16.688,90.,102.16,90.0,
ZERR 4 .0013 .0020 0.003  0.0 .02 0.0
LATT 1
SYMM x, 1/2-y, 1/2+z
SFAC Br S O C H
UNIT 4 4 8 64 68
ACTA
BOND $H
L.S. 10
TEMP 22
SIZE 0.4 0.03 0.025
CONF
HTAB
MPLA 6 C5 C6 C7 C8 C9 C10 C1 C3 Br1
MPLA 6 C11 C12 C13 C14 C15 C16 C2 S1
FMAP -2
LIST 4
PLAN 20
WGHT    0.000000    1.890000
FVAR       2.08994
Br1   1    0.206072    0.259097    0.433081    11.00000    0.06323    0.07508 =
         0.06274   -0.02013    0.01489    0.00156
S1    2    0.058641    0.185028    0.263270    11.00000    0.03978    0.03826 =
         0.05198   -0.00490    0.00732    0.00206
O1    3   -0.081943    0.215721    0.284526    11.00000    0.03904    0.06497 =
         0.07045   -0.01419    0.00750    0.00874
O2    3    0.137753    0.284323    0.233741    11.00000    0.05590    0.03788 =
         0.06803    0.00740    0.00887   -0.00296
C1    4    0.178449    0.115554    0.356516    11.00000    0.04892    0.04583 =
         0.04787   -0.00027    0.00819   -0.00055
C2    4    0.023994    0.060946    0.186713    11.00000    0.06027    0.03442 =
         0.05590   -0.00970    0.00570    0.00060
AFIX  13
H2    5   -0.005395   -0.014850    0.212602    11.00000   -1.20000
AFIX   0
C3    4    0.084692    0.018064    0.392348    11.00000    0.05094    0.06253 =
         0.06902    0.01606    0.01817   -0.00652
AFIX  37
H3A   5   -0.009418    0.054726    0.397050    11.00000   -1.20000
H3B   5    0.138733   -0.007678    0.445547    11.00000   -1.20000
H3C   5    0.066447   -0.053491    0.356734    11.00000   -1.20000
AFIX   0
C4    4    0.161344    0.030863    0.153057    11.00000    0.06944    0.09090 =
         0.07515   -0.02842    0.00475    0.03489
AFIX  37
H4A   5    0.233922   -0.011531    0.194211    11.00000   -1.20000
H4B   5    0.204106    0.107184    0.137720    11.00000   -1.20000
H4C   5    0.133361   -0.022196    0.105833    11.00000   -1.20000
AFIX  66  1.3800
C5    4    0.330779    0.072905    0.343804    11.00000    0.04074    0.04563 =
         0.04730   -0.00473    0.00704    0.00784
C6    4    0.428335    0.156909    0.319677    11.00000    0.03689    0.05936 =
         0.05625   -0.00658    0.01198   -0.00294
AFIX  43
H6    5    0.400215    0.240310    0.310129    11.00000   -1.20000
AFIX  65  1.3800
C7    4    0.567617    0.117157    0.309719    11.00000    0.04539    0.08829 =
         0.06637   -0.01133    0.01316   -0.00497
AFIX  43
H7    5    0.633361    0.173769    0.293460    11.00000   -1.20000
AFIX  65  1.3800
C8    4    0.609344   -0.006599    0.323888    11.00000    0.05502    0.11788 =
         0.07713   -0.00177    0.01492    0.03477
AFIX  43
H8    5    0.703208   -0.033387    0.317177    11.00000   -1.20000
AFIX  65  1.3800
C9    4    0.511789   -0.090604    0.348015    11.00000    0.08910    0.08042 =
         0.10159    0.01646    0.02689    0.03689
AFIX  43
H9    5    0.539910   -0.174004    0.357563    11.00000   -1.20000
AFIX  65  1.3800
C10   4    0.372507   -0.050853    0.357973    11.00000    0.06674    0.06018 =
         0.08321    0.01219    0.02646    0.01485
AFIX  43
H10   5    0.306764   -0.107466    0.374233    11.00000   -1.20000
AFIX  66  1.3800
C11   4   -0.110464    0.105125    0.122116    11.00000    0.04676    0.03911 =
         0.04545   -0.00995    0.00370   -0.00531
C12   4   -0.090741    0.179088    0.057350    11.00000    0.05716    0.05601 =
         0.05436   -0.00730    0.01515   -0.00380
AFIX  43
H12   5    0.005339    0.203684    0.053144    11.00000   -1.20000
AFIX  65  1.3800
C13   4   -0.213586    0.216555   -0.001175    11.00000    0.08999    0.07474 =
         0.04151    0.00179    0.00153    0.00418
AFIX  43
H13   5   -0.200293    0.266399   -0.044821    11.00000   -1.20000
AFIX  65  1.3800
C14   4   -0.356156    0.180059    0.005066    11.00000    0.07956    0.07181 =
         0.06945   -0.01522   -0.01809    0.01957
AFIX  43
H14   5   -0.438943    0.205308   -0.034375    11.00000   -1.20000
AFIX  65  1.3800
C15   4   -0.375882    0.106096    0.069831    11.00000    0.04872    0.08725 =
         0.08768   -0.02522    0.00329   -0.01078
AFIX  43
H15   5   -0.471962    0.081501    0.074037    11.00000   -1.20000
AFIX  65  1.3800
C16   4   -0.253037    0.068628    0.128357    11.00000    0.07025    0.05262 =
         0.05759   -0.00800    0.00981   -0.01062
AFIX  43
H16   5   -0.266331    0.018783    0.172003    11.00000   -1.20000
OMIT 4 5 6
REM TTY Error
AFIX   0
HKLF 4
REM  diasta
REM wR2 = 0.1025, GooF = S = 1.033, Restrained GooF = 1.033 for all data
REM R1 = 0.0375 for 1373 Fo > 4sig(Fo) and 0.0505 for all 1678 data
REM 159 parameters refined using 0 restraints
END
WGHT      0.0000      1.8878
REM No hydrogen bonds found for HTAB generation
REM Highest difference peak  0.404,  deepest hole -0.322,  1-sigma level  0.061
Q1    1   0.2154  0.0745  0.5062  11.00000  0.05    0.40
Q2    1   0.2084  0.3278  0.4169  11.00000  0.05   -0.32
Q3    1   0.1919  0.2663  0.3595  11.00000  0.05    0.27
Q4    1   0.1157  0.1563  0.3076  11.00000  0.05    0.27
Q5    1   0.1659  0.2473  0.4628  11.00000  0.05   -0.26
Q6    1   0.0466  0.1341  0.2283  11.00000  0.05    0.25
Q7    1   0.1251  0.2508  0.3962  11.00000  0.05   -0.24
Q8    1   0.2870  0.2511  0.4597  11.00000  0.05   -0.24
Q9    1   0.3227  0.2681  0.4765  11.00000  0.05   -0.24
Q10   1  -0.1466  0.1762  0.0606  11.00000  0.05    0.23
Q11   1   0.2108  0.2498  0.5183  11.00000  0.05    0.22
Q12   1   0.2622  0.2287  0.4166  11.00000  0.05   -0.21
Q13   1   0.2773  0.2532  0.4090  11.00000  0.05   -0.21
Q14   1   0.0399  0.0922  0.2938  11.00000  0.05   -0.21
Q15   1   0.0092  0.2018  0.2743  11.00000  0.05    0.20
Q16   1  -0.1587  0.2656 -0.0007  11.00000  0.05   -0.20
Q17   1   0.2162  0.2740  0.2394  11.00000  0.05    0.20
Q18   1  -0.0906 -0.0960  0.2226  11.00000  0.05   -0.20
Q19   1   0.5653 -0.0498  0.3544  11.00000  0.05    0.20
Q20   1  -0.3172  0.2394 -0.0334  11.00000  0.05   -0.19
;
_shelx_res_checksum     74465
