# Supplementary material for: erythro-{1-Bromo-1-[(1-phenyl­eth­yl)sulfon­yl]eth­yl}benzene
Source: IUCrdata. 2024 Mar 6;9(Pt 3):x240189. doi: 10.1107/S2414314624001895 (PMC10993556; doi:10.1107/S2414314624001895)
Supplement: Supplementary file 2 [file x-09-x240189-Isup2.hkl]

#
# h,k,l, Fc-squared, Fo-squared, sigma(Fo-squared), status flag
#
data_I
_shelx_title ' diasta'
_shelx_refln_list_code          4
_shelx_F_calc_maximum      207.12
_exptl_crystal_F_000       720.00
_reflns_d_resolution_high  0.9951

loop_
 _space_group_symop_operation_xyz
 'x, y, z'
 'x, -y+1/2, z+1/2'
 '-x, -y, -z'
 '-x, y-1/2, -z-1/2'

_cell_length_a     9.1051
_cell_length_b    10.6649
_cell_length_c    16.6880
_cell_angle_alpha  90.000
_cell_angle_beta  102.160
_cell_angle_gamma  90.000

_shelx_F_squared_multiplier     1.000

loop_
 _refln_index_h
 _refln_index_k
 _refln_index_l
 _refln_F_squared_calc
 _refln_F_squared_meas
 _refln_F_squared_sigma
 _refln_observed_status
   1   0   0      12318.74      12329.68       740.13 o
   2   0   0       1033.65       1024.92        62.36 o
   3   0   0       4506.90       4704.83       283.55 o
   4   0   0        649.62        776.83        49.28 o
   5   0   0       3198.39       3476.22       211.34 o
   6   0   0        527.66        593.48        41.02 o
   7   0   0       3529.85       3628.03       222.82 o
   8   0   0        935.88        966.83        65.91 o
   1   1   0       9590.35      10182.88       611.48 o
   2   1   0       9866.56      10099.95       606.79 o
   3   1   0       2714.69       2751.78       166.45 o
   4   1   0       4890.87       4957.02       299.33 o
   5   1   0        518.25        546.09        37.21 o
   6   1   0       2973.92       3175.59       194.36 o
   7   1   0       1573.78       1695.93       107.52 o
   8   1   0         11.22         15.31        18.32 o
   0   2   0      13564.08      12771.27       767.01 o
   1   2   0       8145.08      10032.61       602.77 o
   2   2   0       4285.51       4332.84       260.98 o
   3   2   0       7006.64       7129.46       429.16 o
   4   2   0        685.34        587.35        38.12 o
   5   2   0       1659.24       1599.83        99.15 o
   6   2   0        227.39        244.85        22.92 o
   7   2   0       2045.48       2184.55       136.89 o
   8   2   0       1001.27        981.38        67.01 o
   1   3   0      10211.69      11249.90       676.14 o
   2   3   0        978.18        944.64        58.42 o
   3   3   0       1129.96       1056.32        65.63 o
   4   3   0       3473.30       3344.68       203.12 o
   5   3   0         76.01         64.67        14.10 o
   6   3   0       1357.93       1416.80        89.87 o
   7   3   0         38.46         33.47        17.83 o
   8   3   0        160.64        193.75        22.80 o
   0   4   0       8314.65       7391.75       445.10 o
   1   4   0       5031.57       5715.72       344.56 o
   2   4   0       5924.39       5965.05       359.73 o
   3   4   0       2488.18       2446.38       149.18 o
   4   4   0        296.12        287.29        22.21 o
   5   4   0       1672.09       1804.90       112.38 o
   6   4   0          0.21          6.03        14.98 o
   7   4   0        884.71        898.99        61.45 o
   8   4   0         73.30         46.57        19.10 o
   1   5   0       4057.18       4423.72       267.58 o
   2   5   0       1011.45       1030.25        64.67 o
   3   5   0       1176.37       1212.98        76.14 o
   4   5   0       2116.45       2089.81       129.12 o
   5   5   0        144.41        158.72        19.74 o
   6   5   0        340.12        348.41        30.52 o
   7   5   0        111.51         80.24        19.89 o
   0   6   0       2550.41       2360.09       144.61 o
   1   6   0         23.91         21.67        11.07 o
   2   6   0       4496.54       4829.10       292.87 o
   3   6   0       1816.79       1897.53       118.06 o
   4   6   0        749.69        800.10        53.58 o
   5   6   0       1086.68       1163.75        76.25 o
   6   6   0        442.45        437.11        35.82 o
   7   6   0        138.40        153.72        20.68 o
   1   7   0       1064.94       1144.37        73.27 o
   2   7   0         10.45          7.97        14.01 o
   3   7   0       2876.26       3186.93       195.92 o
   4   7   0       1968.33       2164.45       135.98 o
   5   7   0        395.62        419.82        35.62 o
   6   7   0        195.50        225.24        24.28 o
   0   8   0          1.07         13.46        13.82 o
   1   8   0        187.22        223.77        22.97 o
   2   8   0       1591.48       1708.42       108.34 o
   3   8   0       1919.19       1991.16       125.62 o
   4   8   0         11.42         52.21        16.92 o
   5   8   0        691.28        775.34        54.51 o
   1   9   0        554.78        613.37        44.93 o
   2   9   0         61.67         73.52        19.04 o
   3   9   0        508.79        513.28        39.51 o
   4   9   0        740.85        826.10        57.80 o
   0  10   0          0.51         -1.62        17.62 o
   1  10   0         82.35        103.24        20.80 o
   2  10   0        343.06        380.66        32.54 o
   3  10   0         31.49         24.63        16.22 o
  -9   1   1          0.04         -1.46        15.85 o
  -8   1   1        133.89        143.42        21.69 o
  -7   1   1        467.54        538.53        39.84 o
  -6   1   1        224.43        239.57        21.68 o
  -5   1   1         14.95         -3.90        10.44 o
  -4   1   1        894.54        976.49        60.81 o
  -3   1   1         31.76         48.66         7.55 o
  -2   1   1         38.97         66.69         6.92 o
  -1   1   1       2445.56       2643.59       159.17 o
   0   1   1         15.06          2.38         2.32 o
   1   1   1        203.75        237.99        15.31 o
   2   1   1       3747.13       3884.61       234.01 o
   3   1   1        288.75        255.35        18.04 o
   4   1   1        240.36        269.33        19.97 o
   5   1   1         42.24         46.74        11.64 o
   6   1   1        237.07        265.88        23.90 o
   7   1   1        395.62        410.08        32.58 o
   8   1   1         17.82         28.22        16.62 o
  -8   2   1        584.96        552.47        42.09 o
  -7   2   1        162.93        142.47        20.85 o
  -6   2   1        660.01        694.25        47.07 o
  -5   2   1         29.42         26.71        10.95 o
  -4   2   1          0.51         -8.76         8.93 o
  -3   2   1       2681.58       2725.87       165.06 o
  -2   2   1        850.47        996.31        61.09 o
  -1   2   1      11516.65      15062.63       904.57 o
   0   2   1      17233.75      17457.83       741.21 o
   1   2   1          3.43          8.30         5.72 o
   2   2   1       1441.48       1516.20        92.30 o
   3   2   1          4.08         10.41         7.28 o
   4   2   1        388.98        371.46        25.92 o
   5   2   1         40.80         48.88        12.17 o
   6   2   1        325.25        318.23        26.44 o
   7   2   1          0.53         21.64        15.36 o
   8   2   1        252.87        273.48        26.38 o
  -8   3   1        204.69        157.43        23.03 o
  -7   3   1         20.83         34.61        16.82 o
  -6   3   1        211.61        200.48        21.07 o
  -5   3   1       1192.14       1258.38        79.43 o
  -4   3   1          6.26         12.63        10.39 o
  -3   3   1        317.79        349.77        23.89 o
  -2   3   1       1455.04       1576.11        96.12 o
  -1   3   1        163.74        221.49        15.63 o
   0   3   1       2989.52       3008.53       128.49 o
   1   3   1        575.53        611.49        38.35 o
   2   3   1        205.21        261.37        18.49 o
   3   3   1         30.10         45.55         9.28 o
   4   3   1        937.67        973.27        61.36 o
   5   3   1        700.40        778.20        51.31 o
   6   3   1        611.87        583.50        41.85 o
   7   3   1        702.26        684.43        48.81 o
   8   3   1         24.07         48.67        15.77 o
  -8   4   1        129.22        101.75        19.95 o
  -7   4   1        386.94        417.13        35.42 o
  -6   4   1        779.06        744.32        52.02 o
  -5   4   1        367.78        390.41        29.72 o
  -4   4   1         12.68         -2.12        11.12 o
  -3   4   1       2120.57       1952.55       119.59 o
  -2   4   1       2686.96       2920.50       177.13 o
  -1   4   1          4.63         -2.31         7.46 o
   0   4   1        137.82        116.37         7.70 o
   1   4   1        193.28        208.48        15.56 o
   2   4   1       4085.74       4422.42       267.24 o
   3   4   1          1.19          0.45         9.40 o
   4   4   1        113.51        104.24        14.38 o
   5   4   1        101.01         84.85        15.65 o
   6   4   1        780.02        748.20        51.82 o
   7   4   1        363.67        359.84        31.12 o
   8   4   1        434.99        445.37        35.23 o
  -8   5   1          4.54        -15.17        15.17 o
  -7   5   1         11.59        -11.03        19.17 o
  -6   5   1        273.74        275.58        26.99 o
  -5   5   1       1795.56       1906.69       119.26 o
  -4   5   1       1231.13       1294.27        81.57 o
  -3   5   1         48.46         36.39        10.85 o
  -2   5   1        589.79        714.67        46.11 o
  -1   5   1        379.64        441.55        29.97 o
   0   5   1        545.35        508.56        23.75 o
   1   5   1         90.30        131.10        12.72 o
   2   5   1        537.64        632.84        41.43 o
   3   5   1       1631.83       1762.81       109.01 o
   4   5   1         39.12         73.83        13.91 o
   5   5   1        231.64        231.07        23.62 o
   6   5   1         52.21         40.13        17.29 o
   7   5   1         84.48        105.66        19.61 o
  -7   6   1        273.53        238.93        26.44 o
  -6   6   1        392.28        369.15        33.55 o
  -5   6   1        150.14        163.52        21.92 o
  -4   6   1        841.86        913.07        60.56 o
  -3   6   1        987.15       1070.66        68.74 o
  -2   6   1        297.01        310.59        24.34 o
  -1   6   1        300.93        352.41        25.90 o
   0   6   1          3.08         13.71         7.03 o
   1   6   1       1981.33       2223.32       136.51 o
   2   6   1       1266.60       1234.11        77.83 o
   3   6   1        584.02        655.51        44.68 o
   4   6   1          0.73         16.50        15.00 o
   5   6   1        568.76        561.38        42.22 o
   6   6   1          3.76         18.60        16.66 o
   7   6   1        175.85        145.19        19.97 o
  -6   7   1         27.50         15.58        18.62 o
  -5   7   1        227.35        193.08        26.97 o
  -4   7   1        774.65        817.59        56.61 o
  -3   7   1        122.18        140.92        19.69 o
  -2   7   1       1776.86       1981.14       123.44 o
  -1   7   1         89.19         93.96        15.47 o
   0   7   1        665.54        590.97        28.58 o
   1   7   1        670.43        730.92        49.21 o
   2   7   1         73.24         73.64        15.71 o
   3   7   1        218.72        275.38        24.11 o
   4   7   1         17.58          3.80        18.33 o
   5   7   1        196.05        209.24        24.72 o
   6   7   1        193.90        175.69        22.68 o
  -6   8   1        120.34        120.39        19.56 o
  -5   8   1        173.51        160.45        22.09 o
  -4   8   1          0.33         -8.37        18.03 o
  -3   8   1        300.05        344.33        29.41 o
  -2   8   1         11.97         12.78        15.57 o
  -1   8   1         82.80        103.28        17.44 o
   0   8   1        127.48        102.19        12.51 o
   1   8   1          3.01         30.53        15.38 o
   2   8   1         63.71         98.43        17.89 o
   3   8   1        115.24        102.67        19.82 o
   4   8   1         83.35        130.15        19.41 o
   5   8   1         13.27         -7.93        17.05 o
  -4   9   1         21.06         -4.53        18.40 o
  -3   9   1        568.19        590.11        44.22 o
  -2   9   1        404.65        464.17        37.62 o
  -1   9   1        403.26        409.76        33.55 o
   0   9   1         94.57        134.71        14.38 o
   1   9   1        302.20        369.90        31.42 o
   2   9   1          1.12          9.10        17.52 o
   3   9   1        196.86        125.02        20.40 o
   4   9   1         66.67         76.58        17.60 o
  -3  10   1          9.64         23.05        14.39 o
  -2  10   1          7.17          2.03        17.68 o
  -1  10   1        581.44        709.43        51.13 o
   0  10   1        440.94        362.39        22.59 o
   1  10   1          1.87          7.39        18.37 o
   2  10   1          6.96         13.49        16.47 o
   3  10   1         98.35         99.75        17.84 o
  -9   0   2       1434.09       1567.76       102.20 o
  -8   0   2       1412.48       1436.72        93.09 o
  -7   0   2        631.95        682.05        47.93 o
  -6   0   2        477.91        462.59        33.28 o
  -5   0   2       2593.27       2838.04       173.15 o
  -4   0   2       3274.39       3238.77       196.20 o
  -3   0   2        423.03        428.95        27.78 o
  -2   0   2      35005.68      34670.40      2080.96 o
  -1   0   2      42899.45      38905.21      2334.80 o
   0   0   2       2088.26       2214.69        94.32 o
   1   0   2      14272.93      13974.74       839.14 o
   2   0   2       9585.79      10385.50       624.12 o
   3   0   2       6514.56       6557.87       394.98 o
   4   0   2         66.26        104.76        12.07 o
   5   0   2       2982.99       2992.20       182.80 o
   6   0   2       3314.20       3325.47       203.61 o
   7   0   2        361.53        445.84        32.89 o
   8   0   2        199.28        176.68        22.34 o
  -9   1   2         28.22         37.83        16.69 o
  -8   1   2       2609.78       2633.60       164.65 o
  -7   1   2        777.91        848.27        57.13 o
  -6   1   2        177.84        200.10        19.78 o
  -5   1   2       3484.51       3717.12       225.74 o
  -4   1   2       1133.30       1160.25        71.81 o
  -3   1   2      17761.29      17205.84      1033.59 o
  -2   1   2       3908.15       3681.00       221.75 o
  -1   1   2        164.78        112.11         8.32 o
   0   1   2       6588.49       6119.59       260.06 o
   1   1   2        520.55        640.23        39.40 o
   2   1   2       4995.93       4820.42       290.29 o
   3   1   2        866.54        940.09        58.32 o
   4   1   2       6280.65       6226.79       375.80 o
   5   1   2       2378.83       2454.91       150.57 o
   6   1   2        185.70        198.07        20.83 o
   7   1   2        436.25        453.72        35.97 o
   8   1   2         59.28         53.02        17.19 o
  -8   2   2         56.38         99.75        20.39 o
  -7   2   2       1039.02       1055.20        69.31 o
  -6   2   2        276.46        278.33        24.27 o
  -5   2   2       3120.53       3043.28       185.53 o
  -4   2   2      13154.69      12998.94       781.90 o
  -3   2   2         83.70        121.73        11.17 o
  -2   2   2      19243.52      19025.49      1142.58 o
  -1   2   2       9282.26      10626.33       638.47 o
   0   2   2       4409.18       4002.41       170.43 o
   1   2   2        394.01        272.98        18.27 o
   2   2   2       3499.72       3689.28       222.67 o
   3   2   2       4819.67       4442.26       268.29 o
   4   2   2        789.04        775.79        49.63 o
   5   2   2       5000.43       4867.77       295.29 o
   6   2   2       2843.07       2838.52       174.81 o
   7   2   2          2.14          6.59        16.36 o
   8   2   2          6.35          6.87        17.09 o
  -8   3   2        196.23        209.44        24.36 o
  -7   3   2        496.31        470.29        36.58 o
  -6   3   2        667.86        648.97        44.80 o
  -5   3   2       1805.84       1732.81       107.39 o
  -4   3   2          7.76         -0.24         9.89 o
  -3   3   2       6337.05       5791.79       349.27 o
  -2   3   2        913.25        958.99        59.32 o
  -1   3   2       4252.32       4209.88       253.89 o
   0   3   2      17047.66      16526.32       702.01 o
   1   3   2        633.97        575.49        36.41 o
   2   3   2       3325.59       3034.71       183.76 o
   3   3   2         20.66         23.13         9.38 o
   4   3   2       2769.90       2555.90       156.15 o
   5   3   2        815.68        805.14        53.34 o
   6   3   2       1071.48       1051.85        68.99 o
   7   3   2       1041.77       1071.81        71.41 o
   8   3   2        237.93        231.71        24.06 o
  -8   4   2          0.49        -16.63        16.63 o
  -7   4   2        614.81        657.35        47.98 o
  -6   4   2        605.29        699.22        48.72 o
  -5   4   2        304.84        286.82        23.73 o
  -4   4   2       4986.35       4887.27       295.97 o
  -3   4   2          7.73         18.23         8.93 o
  -2   4   2       4183.81       4024.62       243.34 o
  -1   4   2        642.65        586.66        37.46 o
   0   4   2       1863.89       1598.00        69.14 o
   1   4   2        418.71        309.80        21.50 o
   2   4   2        584.53        589.40        38.07 o
   3   4   2       6430.83       6308.97       380.97 o
   4   4   2         36.70         31.98        11.96 o
   5   4   2       2817.17       2669.49       164.59 o
   6   4   2        682.17        695.10        49.42 o
   7   4   2         38.58         36.48        17.71 o
   8   4   2        830.70        816.86        56.71 o
  -8   5   2        445.80        448.87        35.48 o
  -7   5   2        419.38        433.80        35.15 o
  -6   5   2       1187.86       1286.39        83.73 o
  -5   5   2        918.47        997.00        65.48 o
  -4   5   2          0.06          9.92        11.87 o
  -3   5   2        798.14        701.89        45.56 o
  -2   5   2        212.97        211.83        17.32 o
  -1   5   2       4869.95       5125.57       309.74 o
   0   5   2        431.28        324.41        16.28 o
   1   5   2        537.38        541.50        35.66 o
   2   5   2       3997.76       4185.72       253.79 o
   3   5   2        352.81        380.74        27.72 o
   4   5   2        327.57        324.43        25.95 o
   5   5   2         38.12        -16.09        17.62 o
   6   5   2        681.36        703.66        50.37 o
   7   5   2        631.82        742.81        51.94 o
  -7   6   2        405.42        467.40        36.97 o
  -6   6   2        821.10        844.48        59.01 o
  -5   6   2       1567.28       1615.99       102.95 o
  -4   6   2       1965.14       2031.87       126.55 o
  -3   6   2        332.18        383.85        29.01 o
  -2   6   2        611.18        595.31        40.01 o
  -1   6   2       1108.45       1128.47        71.06 o
   0   6   2       2051.96       1868.24        81.51 o
   1   6   2       4935.95       5229.21       316.77 o
   2   6   2        149.80        171.49        16.69 o
   3   6   2       2615.22       2744.58       168.62 o
   4   6   2         62.00         44.93        16.80 o
   5   6   2        144.39        157.62        21.65 o
   6   6   2         79.61         98.63        18.69 o
   7   6   2        227.94        269.06        24.86 o
  -6   7   2       1010.82        932.05        64.79 o
  -5   7   2       3078.72       3237.98       200.96 o
  -4   7   2        116.89         82.21        20.53 o
  -3   7   2        133.22        132.46        20.15 o
  -2   7   2         34.95         27.28        14.52 o
  -1   7   2       2092.44       2074.69       128.58 o
   0   7   2        968.77        898.94        41.41 o
   1   7   2       1083.90       1174.74        75.32 o
   2   7   2       3556.93       3732.12       228.41 o
   3   7   2        977.28       1049.64        69.00 o
   4   7   2         56.31         69.59        18.19 o
   5   7   2         38.61         42.72        18.39 o
   6   7   2        260.42        254.44        26.16 o
  -6   8   2        200.72        221.06        22.44 o
  -5   8   2         70.60         63.79        19.09 o
  -4   8   2       1132.62       1195.63        79.41 o
  -3   8   2         87.06        104.51        19.01 o
  -2   8   2        597.23        524.98        39.77 o
  -1   8   2        186.81        177.34        21.23 o
   0   8   2       1755.53       1498.08        67.54 o
   1   8   2       2153.71       2157.06       135.41 o
   2   8   2        436.31        420.36        33.92 o
   3   8   2        192.51        205.13        23.77 o
   4   8   2         99.93         95.33        20.09 o
   5   8   2         89.23        108.20        19.34 o
  -4   9   2        199.38        196.56        24.88 o
  -3   9   2        100.82        145.38        20.48 o
  -2   9   2         67.95         83.56        20.58 o
  -1   9   2        960.99        951.11        65.12 o
   0   9   2        487.62        422.07        24.36 o
   1   9   2        412.68        395.25        33.33 o
   2   9   2        755.97        795.14        56.59 o
   3   9   2        347.21        364.80        32.13 o
   4   9   2         10.52          1.88        16.39 o
  -3  10   2          0.75          3.22        15.04 o
  -2  10   2          0.27         18.84        16.88 o
  -1  10   2         10.89         37.33        16.88 o
   0  10   2        373.95        348.59        21.81 o
   1  10   2        523.04        482.16        40.02 o
   2  10   2         52.88         36.07        17.51 o
  -9   1   3         21.25         11.83        17.26 o
  -8   1   3         70.46         33.56        19.54 o
  -7   1   3        164.12        125.41        19.81 o
  -6   1   3        280.15        250.74        22.25 o
  -5   1   3        253.09        331.17        25.00 o
  -4   1   3       1883.19       2347.64       142.95 o
  -3   1   3        369.01        433.24        28.14 o
  -2   1   3        760.94        990.43        60.60 o
  -1   1   3       8656.92       9278.72       557.53 o
   0   1   3       7059.75       7007.97       297.90 o
   1   1   3       5739.49       6412.93       385.76 o
   2   1   3        557.22        577.45        36.70 o
   3   1   3        239.74        266.69        19.56 o
   5   1   3        392.08        370.09        28.31 o
   6   1   3         48.86         31.29        15.96 o
   7   1   3        108.09         65.13        19.39 o
   8   1   3         52.79         36.53        17.75 o
  -8   2   3        349.32        337.45        30.74 o
  -7   2   3         83.58         81.07        18.12 o
  -6   2   3        448.79        565.79        39.87 o
  -5   2   3         95.29         93.39        13.05 o
  -4   2   3        447.42        501.95        33.21 o
  -3   2   3         13.99         31.78         8.48 o
  -2   2   3       2789.73       3222.99       194.62 o
  -1   2   3        266.10        213.95        15.03 o
   0   2   3         16.35         15.40         4.41 o
   1   2   3          1.74          6.79         6.89 o
   2   2   3        192.52        239.56        17.37 o
   3   2   3        436.84        447.96        30.09 o
   4   2   3        640.41        629.09        41.62 o
   5   2   3          3.56          2.63        12.70 o
   6   2   3          1.45        -15.75        15.75 o
   7   2   3        238.26        267.31        26.95 o
   8   2   3        331.32        355.81        30.16 o
  -8   3   3         30.73         21.99        17.65 o
  -7   3   3         11.12          0.47        17.15 o
  -6   3   3        935.87        936.55        61.54 o
  -5   3   3        468.46        493.72        34.48 o
  -4   3   3        564.84        644.25        41.81 o
  -3   3   3       3117.38       3505.45       212.28 o
  -2   3   3        424.51        455.45        29.59 o
  -1   3   3        411.89        394.34        25.88 o
   0   3   3       6602.23       6768.61       288.17 o
   1   3   3       2669.80       2813.33       170.42 o
   2   3   3       1099.64       1071.83        66.48 o
   3   3   3        341.45        374.91        26.32 o
   4   3   3        687.46        729.70        47.84 o
   5   3   3        764.79        734.43        49.42 o
   6   3   3        479.02        485.15        37.36 o
   7   3   3         18.03          5.36        17.94 o
   8   3   3        135.93        105.93        17.90 o
  -8   4   3         51.67         55.81        18.04 o
  -7   4   3        426.03        446.72        36.01 o
  -6   4   3        129.01        128.37        18.92 o
  -5   4   3         71.17         66.93        15.18 o
  -4   4   3         20.64          1.37        10.98 o
  -3   4   3        575.16        647.97        42.01 o
  -2   4   3         71.57         88.22        11.03 o
  -1   4   3        107.30        111.23        11.34 o
   0   4   3       3961.00       3802.68       162.67 o
   1   4   3       2750.68       2972.71       180.39 o
   2   4   3          0.07          1.30         9.83 o
   3   4   3         27.08         17.75        11.49 o
   4   4   3        479.91        503.87        35.57 o
   5   4   3          8.57          7.06        15.23 o
   6   4   3        634.54        625.36        45.27 o
   7   4   3        811.27        730.57        52.34 o
  -8   5   3          9.84         12.27        14.97 o
  -7   5   3        761.52        725.45        53.14 o
  -6   5   3       2229.02       2279.11       142.80 o
  -5   5   3        916.78        867.83        57.95 o
  -4   5   3        103.34         82.10        13.94 o
  -3   5   3        547.78        538.30        36.54 o
  -2   5   3          8.33          3.65         9.86 o
  -1   5   3        550.48        696.45        44.83 o
   0   5   3        827.64        850.91        38.02 o
   1   5   3       1179.20       1220.89        76.36 o
   2   5   3        162.77        172.60        17.32 o
   3   5   3          1.77          5.57        11.97 o
   4   5   3         43.46         29.97        14.07 o
   5   5   3        429.48        373.76        32.20 o
   6   5   3         49.71         51.02        17.96 o
   7   5   3         85.08         71.58        18.81 o
  -7   6   3        538.51        545.31        41.99 o
  -6   6   3        217.02        155.26        24.21 o
  -5   6   3        395.66        404.62        33.52 o
  -4   6   3         55.36         77.19        15.55 o
  -3   6   3          0.06         10.68        12.77 o
  -2   6   3        148.78        168.84        16.45 o
  -1   6   3         40.35         30.87        10.87 o
   0   6   3       1260.13       1160.20        51.87 o
   1   6   3        882.99        898.60        57.90 o
   2   6   3        190.35        194.67        19.53 o
   3   6   3         67.69         63.15        15.74 o
   4   6   3         16.93         17.76        16.14 o
   5   6   3          3.08         -9.23        17.66 o
   6   6   3          6.03         13.36        16.31 o
  -6   7   3         73.69         78.33        19.28 o
  -5   7   3        624.22        643.79        48.29 o
  -4   7   3          1.16         16.20        16.75 o
  -3   7   3        127.23        115.13        19.25 o
  -2   7   3        151.07        162.42        19.19 o
  -1   7   3        141.38        169.56        17.87 o
   0   7   3         57.16         39.09        10.11 o
   1   7   3        275.72        300.16        24.93 o
   2   7   3          8.94         -3.71        15.06 o
   3   7   3        205.25        235.41        24.07 o
   4   7   3        124.13        149.73        21.11 o
   5   7   3         13.10         49.01        17.40 o
   6   7   3        356.03        358.77        30.04 o
  -6   8   3         29.22         19.32        15.51 o
  -5   8   3         42.12         19.08        17.08 o
  -4   8   3        126.23        134.83        21.78 o
  -3   8   3         95.33        135.15        21.20 o
  -2   8   3         25.32         10.24        18.00 o
  -1   8   3         89.87         77.62        18.08 o
   0   8   3         40.94         42.44        11.70 o
   1   8   3          1.05         -1.43        15.36 o
   2   8   3        124.73        179.13        22.22 o
   3   8   3         15.62         24.08        17.07 o
   4   8   3         98.89         79.01        19.46 o
   5   8   3        256.07        225.22        25.25 o
  -4   9   3        600.74        612.31        45.94 o
  -3   9   3        144.29        144.06        21.45 o
  -2   9   3         52.20         60.11        17.86 o
  -1   9   3         18.35         16.34        16.77 o
   0   9   3         41.75         43.02        12.14 o
   1   9   3         75.35         81.93        20.17 o
   2   9   3        165.86        152.01        21.45 o
   3   9   3        671.31        680.18        49.32 o
   4   9   3         47.58         45.70        17.38 o
  -3  10   3         62.29        -46.84        46.84 o
  -2  10   3        180.45        257.32        26.61 o
  -1  10   3        165.62        167.50        22.02 o
   0  10   3         12.90          4.59        17.50 o
   1  10   3         68.00         36.00        19.16 o
   2  10   3        417.56        439.91        35.54 o
  -9   0   4         18.94         12.13        17.70 o
  -8   0   4        127.38        161.71        20.78 o
  -7   0   4         68.64        121.68        19.77 o
  -6   0   4       4222.41       4534.98       275.91 o
  -5   0   4        423.18        397.38        28.86 o
  -4   0   4       4239.47       4275.44       258.59 o
  -3   0   4       1531.03       1294.33        79.38 o
  -2   0   4       1361.29       1436.76        87.47 o
  -1   0   4       7293.89       7326.36       440.53 o
   0   0   4        823.70        806.32        35.16 o
   1   0   4      37457.52      37549.17      2254.10 o
   2   0   4      12319.67      12501.25       751.57 o
   3   0   4        152.65        286.80        20.78 o
   4   0   4       3428.01       3188.43       194.11 o
   5   0   4         11.49          2.74        13.17 o
   6   0   4        534.34        587.66        41.86 o
   7   0   4        172.26        159.45        21.89 o
   8   0   4        914.02        963.54        65.29 o
  -9   1   4        443.94        476.81        38.08 o
  -8   1   4         94.10         76.39        18.81 o
  -7   1   4        771.09        842.59        57.20 o
  -6   1   4        628.16        645.39        44.62 o
  -5   1   4       6306.83       6444.67       389.47 o
  -4   1   4       9216.92       9583.59       577.04 o
  -3   1   4       1994.55       1882.64       114.64 o
  -2   1   4       6983.77       6473.57       389.59 o
  -1   1   4         51.38         53.17         7.43 o
   0   1   4       1588.78       1268.64        54.74 o
   1   1   4       1669.60       1628.27        99.15 o
   2   1   4      18285.17      18585.40      1116.61 o
   3   1   4      10971.03      10634.06       640.08 o
   4   1   4        179.16        220.09        18.37 o
   5   1   4       1589.12       1468.42        92.30 o
   6   1   4        659.63        620.44        43.72 o
   7   1   4        336.41        405.66        33.16 o
   8   1   4        140.00        126.12        21.74 o
  -8   2   4        719.80        802.43        55.91 o
  -7   2   4        569.69        560.86        41.13 o
  -6   2   4       2502.96       2568.74       158.49 o
  -5   2   4        475.49        465.99        32.38 o
  -4   2   4        267.33        141.25        14.17 o
  -3   2   4       5223.95       5169.37       311.87 o
  -2   2   4       2894.60       3032.24       183.36 o
  -1   2   4       1572.49       1468.63        89.55 o
   0   2   4      22872.26      23563.14      1000.58 o
   1   2   4      18289.33      17923.90      1076.83 o
   2   2   4       5412.36       5496.55       331.55 o
   3   2   4       2613.85       2548.64       155.30 o
   4   2   4       4262.61       4073.53       247.33 o
   5   2   4        237.31        236.05        22.11 o
   6   2   4        277.95        295.83        26.38 o
   7   2   4         50.44         35.99        17.48 o
   8   2   4        830.09        837.44        57.33 o
  -8   3   4         39.83         47.12        18.23 o
  -7   3   4         37.27          7.09        19.17 o
  -6   3   4         17.04         40.03        15.24 o
  -5   3   4       2738.94       2620.38       160.65 o
  -4   3   4        160.17        131.01        13.84 o
  -3   3   4       2349.57       2413.13       146.91 o
  -2   3   4       7480.95       7975.16       480.18 o
  -1   3   4        946.88       1111.47        68.60 o
   0   3   4       6607.31       6454.07       274.97 o
   1   3   4          5.38          8.10         8.08 o
   2   3   4       9685.47       9803.16       590.19 o
   3   3   4       4419.48       4753.31       287.65 o
   4   3   4        106.92         68.42        13.69 o
   5   3   4       3090.45       3107.21       190.67 o
   6   3   4        139.90        151.71        19.98 o
   7   3   4       1051.18       1125.86        74.65 o
  -8   4   4        323.65        366.88        31.97 o
  -7   4   4         64.11         79.85        19.82 o
  -6   4   4       1035.62       1088.44        71.59 o
  -5   4   4        195.91        198.83        20.82 o
  -4   4   4       1990.55       1947.77       120.10 o
  -3   4   4        369.82        324.98        23.90 o
  -2   4   4       4082.72       4264.95       258.05 o
  -1   4   4       5970.16       5871.88       354.34 o
   0   4   4        773.46        780.14        35.09 o
   1   4   4       8534.06       8463.56       509.95 o
   2   4   4       2580.53       2456.49       150.08 o
   3   4   4       2201.05       2137.59       131.55 o
   4   4   4       1867.56       1810.92       112.85 o
   5   4   4          7.10         22.46        14.79 o
   6   4   4       1042.82        887.54        60.77 o
   7   4   4        150.07        135.90        21.11 o
  -8   5   4        118.33        116.70        17.87 o
  -7   5   4        803.72        791.39        56.45 o
  -6   5   4        108.21        113.90        21.00 o
  -5   5   4       1227.06       1249.09        80.44 o
  -4   5   4         23.41         10.54        12.59 o
  -3   5   4       2607.50       2662.71       162.97 o
  -2   5   4       3157.72       2908.06       177.33 o
  -1   5   4        543.19        596.48        39.44 o
   0   5   4      11128.56      10670.34       454.42 o
   1   5   4        659.55        616.98        40.97 o
   2   5   4         99.67         86.39        13.29 o
   3   5   4        873.65        829.02        54.58 o
   4   5   4        700.59        730.85        49.61 o
   5   5   4       2748.05       2831.53       175.15 o
   6   5   4          4.85         -4.45        18.00 o
   7   5   4         23.35         41.00        14.65 o
  -7   6   4          0.04         -7.83        16.85 o
  -6   6   4        801.24        796.55        56.21 o
  -5   6   4        340.61        296.15        28.02 o
  -4   6   4       1007.27       1028.57        67.11 o
  -3   6   4         78.42         76.85        14.26 o
  -2   6   4        947.97        989.72        63.66 o
  -1   6   4       2534.43       2551.57       156.48 o
   0   6   4       1646.55       1582.99        69.73 o
   1   6   4       1164.17       1059.98        67.83 o
   2   6   4        360.86        359.46        28.55 o
   3   6   4        982.58       1006.81        65.64 o
   4   6   4       1186.84       1183.89        77.48 o
   5   6   4        431.57        468.32        37.19 o
   6   6   4        622.03        635.80        46.29 o
  -6   7   4        448.36        497.14        39.06 o
  -5   7   4          7.25          7.29        18.15 o
  -4   7   4         47.53         73.53        19.32 o
  -3   7   4       1114.39       1236.33        80.33 o
  -2   7   4       1312.49       1361.21        87.05 o
  -1   7   4        195.54        191.15        20.47 o
   0   7   4       1464.00       1364.24        61.33 o
   1   7   4        591.10        662.38        45.76 o
   2   7   4        140.14        120.11        19.51 o
   3   7   4        253.15        250.70        26.46 o
   4   7   4        546.09        491.62        39.48 o
   5   7   4        741.08        712.08        51.14 o
  -6   8   4        135.42        159.59        20.96 o
  -5   8   4          3.84         -3.09        17.75 o
  -4   8   4        586.82        565.44        41.89 o
  -3   8   4        160.92        184.58        23.33 o
  -2   8   4        486.20        482.95        37.19 o
  -1   8   4       3562.75       3554.88       218.76 o
   0   8   4        551.66        537.65        28.40 o
   1   8   4         52.85         45.70        17.69 o
   2   8   4         75.04         47.22        18.28 o
   3   8   4        111.78        127.34        20.12 o
   4   8   4         89.23        112.65        20.14 o
   5   8   4         56.21         41.27        15.98 o
  -4   9   4         55.24         31.94        17.85 o
  -3   9   4        542.13        528.01        40.94 o
  -2   9   4       1283.37       1275.86        84.23 o
  -1   9   4         34.55         13.23        19.27 o
   0   9   4        897.25        799.11        39.51 o
   1   9   4        469.40        496.31        38.58 o
   2   9   4          1.45          0.00        15.81 o
   3   9   4          6.90         13.30        16.25 o
  -2  10   4        232.48        185.99        23.98 o
  -1  10   4        311.60        319.77        28.60 o
   0  10   4        110.00         82.79        13.99 o
   1  10   4         26.50         42.64        16.77 o
  -9   1   5          0.96         -1.48        16.02 o
  -8   1   5         24.82         48.46        17.21 o
  -7   1   5         72.62         53.03        18.24 o
  -6   1   5         86.97        100.75        17.77 o
  -5   1   5        927.02       1119.48        70.76 o
  -4   1   5        622.88        621.74        40.59 o
  -3   1   5         73.25         99.41        11.36 o
  -2   1   5         47.77         60.13         9.00 o
  -1   1   5          1.89         12.37         7.31 o
   0   1   5        826.78        888.56        38.94 o
   1   1   5       3889.35       4007.32       242.08 o
   2   1   5          1.16         18.63         8.50 o
   3   1   5        166.05        200.39        17.43 o
   4   1   5          3.96          8.28        11.53 o
   5   1   5        624.11        631.99        43.52 o
   6   1   5        211.77        188.54        21.18 o
   7   1   5         20.10         27.93        16.44 o
  -8   2   5          0.60        -14.58        18.23 o
  -7   2   5        180.87        166.60        21.50 o
  -6   2   5          9.04        -15.89        15.89 o
  -5   2   5        331.71        377.07        27.83 o
  -4   2   5         32.39         68.21        10.78 o
  -3   2   5        258.48        196.68        16.00 o
  -2   2   5       2216.24       2354.59       143.02 o
  -1   2   5         51.53         48.13         9.06 o
   0   2   5          2.63          6.05         5.94 o
   1   2   5         10.49         32.49         8.49 o
   2   2   5       3125.48       3112.98       188.95 o
   3   2   5       1406.48       1524.30        94.44 o
   4   2   5         14.57         21.02        12.24 o
   5   2   5        133.63        134.61        17.72 o
   6   2   5        503.50        478.51        37.51 o
   7   2   5        597.86        519.83        39.35 o
  -8   3   5        348.83        298.95        29.70 o
  -7   3   5        371.20        388.49        32.76 o
  -6   3   5        895.70        958.65        63.22 o
  -5   3   5        574.69        661.33        44.72 o
  -4   3   5       1400.19       1528.65        95.00 o
  -3   3   5        744.91        790.93        50.21 o
  -2   3   5        553.01        613.98        39.61 o
  -1   3   5       3791.85       3888.73       235.21 o
   0   3   5       3639.33       3864.57       165.34 o
   1   3   5        531.18        533.80        35.15 o
   2   3   5       1455.65       1520.83        94.07 o
   3   3   5         43.18         43.13        11.35 o
   4   3   5        794.50        758.52        50.37 o
   5   3   5         95.93        113.23        18.38 o
   6   3   5         35.02         45.66        16.23 o
   7   3   5         57.95         61.72        17.13 o
  -8   4   5        258.97        283.73        25.44 o
  -7   4   5         49.05         50.64        19.27 o
  -6   4   5         10.21         -0.89        17.18 o
  -5   4   5         55.63         36.24        14.87 o
  -4   4   5         12.33        -12.57        12.57 o
  -3   4   5       1040.04       1103.05        69.52 o
  -2   4   5       1008.69        945.56        59.70 o
  -1   4   5       9227.71       9183.22       553.19 o
   0   4   5       1322.94       1404.22        61.53 o
   1   4   5        147.30        162.76        15.91 o
   2   4   5         66.40         57.36        11.95 o
   3   4   5        430.75        411.03        30.10 o
   4   4   5         56.31         51.34        15.30 o
   5   4   5        677.09        709.40        49.66 o
   6   4   5        605.73        548.79        41.26 o
   7   4   5        258.06        215.16        24.40 o
  -8   5   5        230.82        229.76        23.75 o
  -7   5   5        523.77        501.12        40.25 o
  -6   5   5        563.20        568.74        42.77 o
  -5   5   5         10.87         10.60        17.24 o
  -4   5   5        375.18        410.39        31.01 o
  -3   5   5        283.68        216.16        20.44 o
  -2   5   5        657.31        727.61        47.78 o
  -1   5   5       1066.59        988.19        62.80 o
   0   5   5        112.80         96.48         9.84 o
   1   5   5        283.73        292.71        23.81 o
   2   5   5        202.56        202.60        19.03 o
   3   5   5         35.08         11.60        15.37 o
   4   5   5        580.05        594.61        41.65 o
   5   5   5        161.43        190.56        22.89 o
   6   5   5        250.18        277.99        25.85 o
  -7   6   5         13.05         11.69        17.01 o
  -6   6   5         50.93         16.05        19.18 o
  -5   6   5        142.93        145.75        21.49 o
  -4   6   5        716.63        743.39        51.05 o
  -3   6   5         67.68         71.38        16.11 o
  -2   6   5        894.47        894.07        58.34 o
  -1   6   5       1398.66       1320.10        83.29 o
   0   6   5         11.02          7.50        16.03 o
   1   6   5        203.07        206.37        21.18 o
   2   6   5        480.14        439.83        33.49 o
   3   6   5        333.88        350.06        29.69 o
   4   6   5        106.28        104.23        19.65 o
   5   6   5         18.71         48.26        17.13 o
   6   6   5        315.21        294.91        28.29 o
  -6   7   5          2.04        -17.25        17.25 o
  -5   7   5        347.21        284.78        28.52 o
  -4   7   5         42.84         47.04        18.21 o
  -3   7   5        290.45        338.07        29.22 o
  -2   7   5        117.46        101.40        17.49 o
  -1   7   5        985.54        941.76        62.65 o
   0   7   5        341.64        360.18        20.39 o
   1   7   5          0.02        -16.32        16.32 o
   2   7   5        222.84        227.27        23.77 o
   3   7   5         38.64         -0.96        18.67 o
   4   7   5          1.01        -17.08        17.08 o
   5   7   5         44.77         75.64        17.38 o
  -5   8   5         73.11        108.78        20.18 o
  -4   8   5         34.86         62.94        18.80 o
  -3   8   5        137.50        131.38        20.74 o
  -2   8   5        559.84        612.06        45.80 o
  -1   8   5          0.76        -17.26        17.26 o
   0   8   5        320.34        365.33        21.74 o
   1   8   5        337.25        340.05        30.34 o
   2   8   5          0.13         -8.18        17.59 o
   3   8   5        384.83        406.68        34.03 o
   4   8   5        130.34        144.25        19.85 o
  -4   9   5         49.40        -43.72        43.72 o
  -3   9   5         54.70         66.05        19.78 o
  -2   9   5        222.09        172.58        23.76 o
  -1   9   5        263.58        240.52        26.63 o
   0   9   5        215.07        182.42        16.61 o
   1   9   5         73.67         97.00        20.44 o
   2   9   5        333.45        383.83        32.82 o
   3   9   5          0.56          7.99        15.41 o
  -2  10   5          0.01         -1.42        15.36 o
  -1  10   5        111.47        125.33        18.68 o
   0  10   5        393.27        370.52        22.57 o
   1  10   5        427.80        391.88        33.95 o
  -9   0   6        115.16        108.20        20.06 o
  -8   0   6        823.40        962.64        65.05 o
  -7   0   6        694.95        706.62        49.60 o
  -6   0   6        261.16        233.81        23.01 o
  -5   0   6        655.27        566.58        38.60 o
  -4   0   6        524.26        639.26        42.23 o
  -3   0   6       7205.59       7460.41       449.62 o
  -2   0   6        142.93        119.92        12.07 o
  -1   0   6      14009.30      13336.11       801.74 o
   0   0   6       1726.46       1529.90        66.27 o
   1   0   6       9969.78      10717.25       644.87 o
   2   0   6        977.72        728.77        46.73 o
   3   0   6         23.00         10.38        11.77 o
   4   0   6       1661.49       1565.28        97.75 o
   5   0   6          9.63          4.38        14.68 o
   6   0   6       1971.36       1809.83       114.47 o
   7   0   6       1869.00       1790.23       113.87 o
  -9   1   6        177.26        211.99        24.29 o
  -8   1   6         24.35         23.66        16.78 o
  -7   1   6       2163.36       2226.46       139.48 o
  -6   1   6       5244.63       5733.70       348.10 o
  -5   1   6         17.73         21.20        12.34 o
  -4   1   6       3080.75       2920.12       177.84 o
  -3   1   6         19.82         28.09         9.30 o
  -2   1   6       7506.02       7003.02       421.94 o
  -1   1   6       6160.18       5807.84       350.13 o
   0   1   6       8255.66       8094.93       344.66 o
   1   1   6      10446.72       9943.03       598.50 o
   2   1   6       1555.88       1532.99        94.60 o
   3   1   6       2357.56       2210.66       135.69 o
   4   1   6         23.58         11.55        13.46 o
   5   1   6       1053.26       1092.10        70.82 o
   6   1   6        467.59        478.31        36.97 o
   7   1   6         64.23         70.95        18.54 o
  -8   2   6        877.05        883.61        61.20 o
  -7   2   6        635.88        687.52        48.88 o
  -6   2   6       1745.69       1629.61       102.80 o
  -5   2   6       3271.45       3300.64       201.63 o
  -4   2   6         55.54         74.29        12.24 o
  -3   2   6       3278.82       3080.55       187.12 o
  -2   2   6        825.66        815.45        51.48 o
  -1   2   6      13130.14      12881.34       774.68 o
   0   2   6      15846.59      16158.53       686.87 o
   1   2   6         74.49         96.26        11.88 o
   2   2   6       1456.94       1423.55        88.17 o
   3   2   6        204.85        183.54        17.68 o
   4   2   6        517.75        487.60        35.09 o
   5   2   6         82.47         65.31        17.19 o
   6   2   6        685.37        719.19        50.02 o
   7   2   6        562.71        633.83        45.54 o
  -8   3   6         38.90          2.02        17.41 o
  -7   3   6       2437.99       2477.95       155.10 o
  -6   3   6       1285.78       1321.54        84.83 o
  -5   3   6       1027.74       1031.78        66.42 o
  -4   3   6       3755.62       3560.25       216.78 o
  -3   3   6        381.16        543.62        36.27 o
  -2   3   6       4803.64       4421.74       267.56 o
  -1   3   6       4449.10       4321.12       261.40 o
   0   3   6       1427.09       1447.99        89.49 o
   1   3   6      13734.55      13733.34       826.31 o
   2   3   6        280.77        290.06        22.56 o
   3   3   6       1106.97       1049.86        67.05 o
   4   3   6        296.83        316.58        25.65 o
   5   3   6        620.99        631.66        45.23 o
   6   3   6       1063.32       1044.61        69.61 o
   7   3   6         22.30         27.06        15.93 o
  -8   4   6        617.26        654.19        48.03 o
  -7   4   6         36.29         30.95        19.08 o
  -6   4   6        305.01        282.65        28.20 o
  -5   4   6        638.64        664.27        45.55 o
  -4   4   6        455.42        400.42        29.68 o
  -3   4   6       7512.70       7581.96       457.82 o
  -2   4   6        142.99        124.87        14.57 o
  -1   4   6       2791.12       2634.82       160.85 o
   0   4   6       3859.67       4001.54       171.68 o
   1   4   6        303.15        284.60        22.56 o
   2   4   6       2055.04       2016.49       124.45 o
   3   4   6         60.42         64.75        14.60 o
   4   4   6       2114.53       1977.92       123.55 o
   5   4   6        359.07        342.78        29.47 o
   6   4   6         40.57         24.94        18.31 o
  -7   5   6        251.37        250.53        26.52 o
  -6   5   6        263.00        280.28        27.51 o
  -5   5   6        614.65        709.38        49.19 o
  -4   5   6       3096.38       3160.01       193.97 o
  -3   5   6         23.30         27.16        12.74 o
  -2   5   6       4542.85       4219.96       256.49 o
  -1   5   6       1595.49       1490.25        93.02 o
   0   5   6       1169.22       1076.91        48.67 o
   1   5   6       1769.11       1631.43       101.80 o
   2   5   6        337.22        315.24        26.15 o
   3   5   6       2531.39       2361.59       146.56 o
   5   5   6        272.01        237.93        25.92 o
   6   5   6        126.55        131.14        19.97 o
  -7   6   6          0.54          3.34        15.60 o
  -6   6   6        274.72        270.02        28.39 o
  -5   6   6        865.05        840.87        58.05 o
  -4   6   6        911.15        930.49        62.17 o
  -3   6   6       3703.14       3742.33       229.01 o
  -2   6   6       1695.81       1759.63       110.17 o
  -1   6   6         34.19         63.78        14.11 o
   0   6   6        263.80        228.08        15.62 o
   1   6   6        451.40        384.47        30.65 o
   2   6   6       1434.86       1381.64        88.53 o
   3   6   6          0.17          4.95        16.57 o
   4   6   6        646.09        606.84        44.80 o
   5   6   6        892.64        865.52        59.32 o
  -6   7   6          1.83        -12.91        17.03 o
  -5   7   6         99.03        113.52        21.06 o
  -4   7   6       2309.02       2391.87       150.20 o
  -3   7   6        159.93        187.43        21.56 o
  -2   7   6        524.31        559.07        41.16 o
  -1   7   6         77.95         73.47        17.11 o
   0   7   6        336.13        297.41        18.58 o
   1   7   6        349.53        329.91        29.08 o
   2   7   6         82.86         65.56        19.52 o
   3   7   6       1741.88       1650.63       105.72 o
   4   7   6        747.96        699.58        50.21 o
   5   7   6          1.76          1.84        15.83 o
  -5   8   6        173.45        175.91        22.25 o
  -4   8   6         76.83         50.51        19.54 o
  -3   8   6       1107.48       1097.48        73.24 o
  -2   8   6       1100.09       1127.03        74.78 o
  -1   8   6          9.95        -17.89        17.89 o
   0   8   6        105.90        124.51        25.43 o
   1   8   6        543.02        543.20        40.64 o
   2   8   6        434.91        426.81        35.64 o
   3   8   6        211.65        180.41        21.86 o
   4   8   6        297.26        279.33        26.87 o
  -4   9   6        300.70        294.11        27.83 o
  -3   9   6         66.00         62.98        20.25 o
  -2   9   6        138.04        145.32        21.62 o
  -1   9   6        131.04        161.97        20.49 o
   0   9   6         35.14         50.95        24.01 o
   1   9   6         15.76         34.66        17.46 o
   2   9   6        262.20        203.50        23.20 o
  -1  10   6         39.33         55.66        16.63 o
  -8   1   7          2.75         -3.04        17.51 o
  -7   1   7        159.80        122.36        21.10 o
  -6   1   7        566.41        630.70        44.56 o
  -5   1   7        414.89        448.81        32.34 o
  -4   1   7         79.53        102.89        13.03 o
  -3   1   7       1362.61       1485.32        91.89 o
  -2   1   7          0.13         10.25         9.26 o
  -1   1   7        837.32        848.03        53.64 o
   0   1   7        120.25        142.29         9.88 o
   1   1   7        449.17        458.79        31.35 o
   2   1   7         61.69         61.62        11.36 o
   3   1   7         80.86         77.07        14.49 o
   4   1   7         67.67         61.53        15.34 o
   5   1   7          0.41        -16.38        16.38 o
   6   1   7         14.31         -2.89        16.65 o
   7   1   7          3.98          8.30        16.02 o
  -8   2   7         44.80         32.42        18.10 o
  -7   2   7        384.55        387.04        32.79 o
  -6   2   7          6.06         -5.08        16.20 o
  -5   2   7        228.64        248.34        22.18 o
  -4   2   7        777.95        816.35        52.98 o
  -3   2   7        704.24        680.84        44.29 o
  -2   2   7         28.67         27.23         9.84 o
  -1   2   7         24.12         28.60         9.59 o
   0   2   7         31.54         46.29         7.60 o
   1   2   7       2273.89       2471.79       150.99 o
   2   2   7         24.92         46.66        10.98 o
   3   2   7        261.43        263.28        22.35 o
   4   2   7         85.40         83.78        15.81 o
   5   2   7        256.28        199.61        22.22 o
   6   2   7        110.91        115.04        18.76 o
   7   2   7         72.15         55.74        16.66 o
  -8   3   7         34.84         30.49        18.79 o
  -7   3   7        310.11        292.55        29.35 o
  -6   3   7        572.63        673.72        47.24 o
  -5   3   7        804.83        795.24        53.36 o
  -4   3   7       1493.40       1450.83        90.86 o
  -3   3   7        488.25        536.14        36.52 o
  -2   3   7        137.85        168.22        16.46 o
  -1   3   7        143.42        170.36        15.80 o
   0   3   7        449.67        511.37        24.62 o
   1   3   7         14.55         45.42        12.55 o
   2   3   7       1306.25       1300.35        81.75 o
   3   3   7        911.17        907.93        59.21 o
   4   3   7        209.66        212.58        22.09 o
   5   3   7         22.94         34.06        16.54 o
   6   3   7         14.80         18.06        16.19 o
  -8   4   7         18.50         17.64        15.81 o
  -7   4   7         35.89         54.80        17.76 o
  -6   4   7        126.93        109.30        20.87 o
  -5   4   7        152.71        145.04        19.84 o
  -4   4   7       1334.21       1206.75        77.37 o
  -3   4   7       1958.44       1994.45       123.34 o
  -2   4   7       1120.24       1206.42        76.01 o
  -1   4   7         40.19         36.19        12.86 o
   0   4   7          1.46         30.25        11.84 o
   1   4   7        907.67        785.81        51.55 o
   2   4   7         60.62         30.86        14.57 o
   3   4   7         60.86         91.71        16.10 o
   4   4   7        137.15        116.62        19.51 o
   5   4   7        152.94        141.16        20.39 o
   6   4   7        110.79        104.67        18.32 o
  -7   5   7         16.26        -14.69        18.37 o
  -6   5   7         42.79         42.92        18.47 o
  -5   5   7        790.35        832.81        56.92 o
  -4   5   7       2635.08       2523.77       156.16 o
  -3   5   7        194.86        188.89        20.40 o
  -2   5   7         28.46          5.09        13.78 o
  -1   5   7         13.10         22.62        13.17 o
   0   5   7        737.74        786.02        36.80 o
   1   5   7        163.95        177.06        19.05 o
   2   5   7        594.27        575.81        40.42 o
   3   5   7        883.89        813.03        55.68 o
   4   5   7        276.08        266.00        27.19 o
   5   5   7         23.61         21.64        17.37 o
   6   5   7        198.80        151.03        20.73 o
  -7   6   7         16.64          1.86        16.10 o
  -6   6   7        614.13        576.23        44.01 o
  -5   6   7        103.23         67.33        20.11 o
  -4   6   7         88.19        106.50        19.03 o
  -3   6   7       1124.77       1058.61        69.71 o
  -2   6   7        374.56        344.74        29.42 o
  -1   6   7        242.12        222.19        22.97 o
   0   6   7          0.44          0.76        15.99 o
   1   6   7         48.32         35.28        17.28 o
   2   6   7         40.47         67.95        16.74 o
   3   6   7         63.36         76.34        18.94 o
   4   6   7          2.25         -4.47        18.11 o
   5   6   7         23.51          8.12        15.67 o
  -6   7   7         46.29         19.78        17.97 o
  -5   7   7        326.39        320.34        29.60 o
  -4   7   7         53.59         49.72        19.25 o
  -3   7   7          6.66         17.25        17.83 o
  -2   7   7         93.77        138.25        20.49 o
  -1   7   7        714.90        620.18        44.94 o
   0   7   7          8.91         10.84        19.49 o
   1   7   7          0.40          6.66        16.61 o
   2   7   7         23.92          8.89        19.12 o
   3   7   7          5.89         45.41        16.22 o
   4   7   7         16.36         -7.80        16.78 o
  -5   8   7         66.71         62.61        18.71 o
  -4   8   7         40.55         33.95        18.96 o
  -3   8   7         28.95         43.66        17.40 o
  -2   8   7        125.52        121.98        21.79 o
  -1   8   7        829.80        827.55        57.86 o
   0   8   7         11.88        -10.91        13.13 o
   1   8   7        206.78        239.74        25.52 o
   2   8   7        273.48        287.29        28.20 o
   3   8   7          3.90         18.01        16.12 o
  -3   9   7         93.65         90.42        20.23 o
  -2   9   7        615.13        585.84        44.75 o
  -1   9   7         27.72         36.39        18.34 o
   0   9   7         67.22         86.54        16.33 o
   1   9   7         28.41         25.45        18.69 o
   2   9   7         18.70          6.47        16.14 o
  -8   0   8        147.33         97.56        20.82 o
  -7   0   8        324.84        257.73        27.91 o
  -6   0   8        362.46        343.03        29.06 o
  -5   0   8       2111.86       2100.56       130.26 o
  -4   0   8       1242.35       1120.63        71.40 o
  -3   0   8       1035.51        927.59        59.32 o
  -2   0   8       2868.09       2546.66       155.57 o
  -1   0   8        644.07        674.44        43.91 o
   0   0   8       1483.00       1381.35        60.75 o
   1   0   8        629.28        754.18        49.07 o
   2   0   8        305.69        234.83        20.58 o
   3   0   8        956.51        926.09        60.54 o
   4   0   8        260.08        234.78        23.53 o
   5   0   8       3912.70       3587.63       220.56 o
   6   0   8        274.90        271.95        26.97 o
  -8   1   8       1156.30       1146.89        76.73 o
  -7   1   8        445.66        469.15        36.62 o
  -6   1   8        321.18        263.13        25.31 o
  -5   1   8          2.20          2.95        14.21 o
  -4   1   8       3468.36       3199.93       195.40 o
  -3   1   8       5232.08       5095.89       308.53 o
  -2   1   8        467.46        448.22        31.37 o
  -1   1   8       8621.79       8260.37       498.08 o
   0   1   8       1467.45       1479.59        64.89 o
   1   1   8       1320.79       1143.14        72.15 o
   2   1   8        113.79        116.48        15.96 o
   3   1   8       4022.41       3966.34       241.83 o
   4   1   8       3639.81       3484.22       213.40 o
   5   1   8          1.53         -4.14        16.77 o
   6   1   8       1054.63        978.29        65.98 o
  -8   2   8         61.89         45.99        19.33 o
  -7   2   8       1373.66       1352.51        87.93 o
  -6   2   8        474.02        452.66        35.55 o
  -5   2   8        791.53        807.84        54.18 o
  -4   2   8        613.69        594.46        40.44 o
  -3   2   8        844.66        895.61        57.19 o
  -2   2   8       2383.02       2061.55       126.66 o
  -1   2   8          2.01         47.79        10.79 o
   0   2   8       1982.62       2057.20        89.47 o
   1   2   8         85.65         47.66        13.18 o
   2   2   8       3888.62       3847.01       234.31 o
   3   2   8       3691.87       3608.96       220.57 o
   4   2   8        278.48        260.96        24.69 o
   5   2   8       1007.39       1006.45        67.10 o
   6   2   8        126.62        134.01        20.41 o
  -8   3   8       1042.48       1040.91        70.58 o
  -7   3   8          1.56         23.91        16.97 o
  -6   3   8       1163.43       1297.96        84.23 o
  -5   3   8         21.08         16.69        15.17 o
  -4   3   8       4559.25       4620.68       280.97 o
  -3   3   8       1885.23       1764.62       109.50 o
  -2   3   8          1.33         16.57        11.26 o
  -1   3   8       4401.48       4324.73       262.51 o
   0   3   8        264.92        259.14        15.48 o
   1   3   8       1371.11       1467.39        91.85 o
   2   3   8        275.04        273.72        24.09 o
   3   3   8       2056.08       2022.01       126.01 o
   4   3   8       2352.89       2348.17       146.01 o
   5   3   8         15.01         21.10        16.95 o
   6   3   8        723.51        687.82        49.13 o
  -8   4   8         35.95         23.62        17.34 o
  -7   4   8        942.66        968.79        66.47 o
  -6   4   8          2.73        -17.97        17.97 o
  -5   4   8       1453.54       1520.96        97.00 o
  -4   4   8       1631.18       1653.09       103.90 o
  -3   4   8        644.48        639.64        44.09 o
  -2   4   8       2570.68       2538.78       156.10 o
  -1   4   8         78.65         58.94        14.00 o
   0   4   8       2116.16       2195.57        95.84 o
   1   4   8       1208.45       1260.48        80.29 o
   2   4   8       1986.05       2007.61       125.09 o
   3   4   8       1233.90       1178.87        76.02 o
   4   4   8          5.20         31.03        15.64 o
   5   4   8        362.90        383.18        31.66 o
   6   4   8        102.48         94.63        18.26 o
  -7   5   8         49.35         31.86        17.78 o
  -6   5   8       1306.19       1357.94        89.09 o
  -5   5   8        800.95        744.20        53.07 o
  -4   5   8        504.50        480.87        36.95 o
  -3   5   8       1455.14       1316.05        84.65 o
  -2   5   8        541.86        489.85        35.79 o
  -1   5   8       3151.77       2909.02       178.78 o
   0   5   8        115.99        142.74        12.66 o
   1   5   8       2376.97       2315.23       143.78 o
   2   5   8       1064.25       1001.28        66.47 o
   3   5   8         58.79         31.06        18.09 o
   4   5   8        320.67        294.81        29.03 o
   5   5   8         48.04         37.28        16.46 o
  -6   6   8         51.93         60.35        18.03 o
  -5   6   8        815.18        869.84        59.38 o
  -4   6   8       1381.53       1465.72        94.58 o
  -3   6   8         12.02         34.64        16.82 o
  -2   6   8         87.94        104.21        17.98 o
  -1   6   8        711.86        719.51        49.90 o
   0   6   8       1384.43       1430.84        64.86 o
   1   6   8        161.29        187.90        21.86 o
   2   6   8        474.35        408.91        34.39 o
   3   6   8        320.14        362.76        31.79 o
   4   6   8          6.15          1.98        17.13 o
   5   6   8        295.34        233.36        24.54 o
  -6   7   8        549.24        590.87        43.27 o
  -5   7   8        260.41        251.57        26.95 o
  -4   7   8         70.94         77.44        20.25 o
  -3   7   8        137.16        181.46        23.40 o
  -2   7   8       1257.65       1103.67        73.87 o
  -1   7   8        263.40        248.96        26.33 o
   0   7   8        396.90        374.10        22.84 o
   1   7   8       1830.34       1893.07       120.05 o
   2   7   8       1843.71       1906.45       121.00 o
   3   7   8          0.08          3.49        16.30 o
   4   7   8         34.81         55.42        15.21 o
  -5   8   8        880.02        822.73        56.51 o
  -4   8   8        121.81        139.30        22.27 o
  -3   8   8         12.96          3.79        17.69 o
  -2   8   8         87.24         57.16        20.12 o
  -1   8   8          1.73         -1.65        17.89 o
   0   8   8       1315.62       1399.13        64.28 o
   1   8   8         29.10         48.38        18.73 o
   2   8   8        502.58        457.21        36.71 o
   3   8   8        126.16        141.84        20.38 o
  -3   9   8          0.19         -2.80        16.15 o
  -2   9   8         52.48         74.20        18.06 o
  -1   9   8        151.84        177.77        23.88 o
   0   9   8          9.47         13.76        11.91 o
   1   9   8        532.46        513.08        38.96 o
  -8   1   9         31.98         -4.57        18.54 o
  -7   1   9        161.15        187.34        22.82 o
  -6   1   9        421.93        467.17        35.78 o
  -5   1   9         11.40          7.23        15.53 o
  -4   1   9         27.64          8.72        14.18 o
  -3   1   9        154.27        157.97        17.95 o
  -2   1   9        415.59        472.28        33.12 o
  -1   1   9        167.10        177.30        17.75 o
   0   1   9          1.65          5.45         8.51 o
   1   1   9       2319.33       2438.12       149.83 o
   2   1   9         32.92         22.28        14.14 o
   3   1   9         63.74         44.59        16.40 o
   4   1   9          4.08         -8.35        15.96 o
   5   1   9         62.49         70.72        17.23 o
   6   1   9         28.85          1.97        16.99 o
  -8   2   9         39.53         57.01        18.44 o
  -7   2   9        120.89        144.19        21.38 o
  -6   2   9        112.90        122.70        20.22 o
  -5   2   9         67.24         87.44        17.13 o
  -4   2   9        190.35        209.19        20.67 o
  -3   2   9         30.89         28.44        12.93 o
  -2   2   9         12.57         11.44        11.79 o
  -1   2   9       1712.85       1738.73       108.07 o
   0   2   9        107.15        125.15        10.96 o
   1   2   9        343.85        316.53        25.20 o
   2   2   9       1361.93       1270.69        81.12 o
   3   2   9         41.80         28.42        15.13 o
   4   2   9          7.71         15.26        15.79 o
   5   2   9         62.31         64.95        18.11 o
   6   2   9         25.25         27.43        16.15 o
  -8   3   9          0.26          9.63        14.73 o
  -7   3   9        514.72        507.47        39.73 o
  -6   3   9        769.15        770.44        54.21 o
  -5   3   9        863.71        850.44        57.37 o
  -4   3   9        180.36        170.34        21.40 o
  -3   3   9         74.87         72.63        15.02 o
  -2   3   9        148.02        149.90        17.01 o
  -1   3   9         82.47         88.60        15.02 o
   0   3   9        333.21        331.88        18.73 o
   1   3   9       1181.67       1156.67        74.33 o
   2   3   9       1058.57       1007.76        66.16 o
   3   3   9         93.98         92.05        18.27 o
   4   3   9         44.03         23.74        17.41 o
   5   3   9        149.75        164.57        20.74 o
   6   3   9         24.68         15.80        16.35 o
  -7   4   9         56.13         15.80        18.89 o
  -6   4   9        101.81         86.00        21.43 o
  -5   4   9        144.85        125.67        21.95 o
  -4   4   9        235.43        252.85        25.71 o
  -3   4   9         61.85         48.61        16.53 o
  -2   4   9        163.47        142.23        18.02 o
  -1   4   9        684.59        644.51        44.05 o
   0   4   9        469.43        463.50        24.35 o
   1   4   9          2.65         23.49        14.48 o
   2   4   9        237.27        247.50        24.03 o
   3   4   9        120.97        132.66        19.16 o
   4   4   9         11.29          1.92        16.74 o
   5   4   9         71.16         64.93        18.11 o
  -7   5   9        123.80        109.23        18.44 o
  -6   5   9        690.98        619.29        46.35 o
  -5   5   9       1551.94       1433.99        93.70 o
  -4   5   9        321.05        309.72        28.20 o
  -3   5   9        147.73        147.88        21.45 o
  -2   5   9         85.26         69.21        18.23 o
  -1   5   9        351.72        386.43        31.21 o
   0   5   9       1350.20       1406.31        63.80 o
   1   5   9       1694.59       1747.71       110.45 o
   2   5   9        867.52        869.15        59.45 o
   3   5   9         24.58         25.96        17.10 o
   4   5   9         23.60         34.44        15.59 o
   5   5   9          0.46         12.49        15.23 o
  -6   6   9         23.47         12.02        17.54 o
  -5   6   9        107.19        115.23        20.17 o
  -4   6   9         50.39         59.47        19.25 o
  -3   6   9         45.41          8.99        19.35 o
  -2   6   9          0.09         22.63        16.06 o
  -1   6   9        237.80        276.00        26.59 o
   0   6   9        199.46        210.96        29.67 o
   1   6   9        246.32        251.85        25.48 o
   2   6   9        147.39        188.16        22.53 o
   3   6   9          1.42        -12.96        17.06 o
   4   6   9        149.40        116.49        19.44 o
  -5   7   9          3.63         13.65        16.66 o
  -4   7   9          0.49         16.12        16.53 o
  -3   7   9          1.55         -4.87        19.72 o
  -2   7   9         34.67         23.53        18.90 o
  -1   7   9          4.95        -15.40        19.27 o
   0   7   9         65.75         74.10        21.35 o
   1   7   9        382.13        429.84        35.56 o
   2   7   9         63.21         67.57        18.86 o
   3   7   9         43.80         10.10        17.77 o
  -4   8   9         45.81         40.78        17.57 o
  -3   8   9        121.12        126.72        22.25 o
  -2   8   9         59.75         90.65        19.76 o
  -1   8   9         93.91        108.04        20.46 o
   0   8   9        122.66        141.80        18.43 o
   1   8   9         10.35         17.03        17.61 o
   2   8   9        139.94        112.16        20.68 o
  -1   9   9        246.02        248.22        25.66 o
  -8   0  10        107.13         93.90        19.80 o
  -7   0  10        809.69        763.10        54.22 o
  -6   0  10          8.61         24.32        17.85 o
  -5   0  10        512.85        535.86        39.91 o
  -4   0  10       3409.82       3295.54       202.10 o
  -3   0  10        201.10        188.19        19.88 o
  -2   0  10       1861.01       1904.94       118.24 o
  -1   0  10        430.62        394.55        29.80 o
   0   0  10       2534.14       2830.16       122.87 o
   1   0  10       3054.09       3166.92       194.29 o
   2   0  10         20.28         22.27        15.12 o
   3   0  10       2319.15       2213.16       138.30 o
   4   0  10       1269.53       1281.41        83.43 o
   5   0  10          7.44         -7.92        17.02 o
   6   0  10        183.57        158.64        21.33 o
  -8   1  10         97.86        124.18        13.87 o
  -7   1  10        139.88        102.54        20.96 o
  -6   1  10       1324.30       1300.60        84.99 o
  -5   1  10       2734.10       2672.54       165.60 o
  -4   1  10          8.81         -4.67        14.90 o
  -3   1  10       3242.18       3208.99       196.54 o
  -2   1  10        934.37        978.37        63.49 o
  -1   1  10       1674.29       1727.50       107.72 o
   0   1  10       1589.56       1606.17        71.17 o
   1   1  10       3427.62       3443.13       210.85 o
   2   1  10       5681.07       5584.75       339.63 o
   3   1  10       1116.57       1093.18        71.93 o
   4   1  10        246.81        219.60        24.55 o
   5   1  10        341.60        340.03        30.15 o
  -8   2  10         19.21         27.88        16.40 o
  -7   2  10        124.45        131.93        20.21 o
  -6   2  10        983.06        921.59        62.77 o
  -5   2  10        120.47        120.09        20.09 o
  -4   2  10       3452.50       3355.20       205.72 o
  -3   2  10         36.87         12.86        14.96 o
  -2   2  10        980.37        986.52        64.37 o
  -1   2  10        946.40        940.45        61.33 o
   0   2  10        680.64        809.78        38.06 o
   1   2  10       7468.52       7699.44       466.14 o
   2   2  10        612.19        549.95        40.45 o
   3   2  10        656.75        688.72        48.77 o
   4   2  10        466.41        435.29        35.45 o
   5   2  10         46.92         46.02        17.82 o
  -7   3  10        233.58        231.03        25.73 o
  -6   3  10       1689.30       1699.00       108.55 o
  -5   3  10       2933.91       2794.37       173.05 o
  -4   3  10        107.29         94.55        17.83 o
  -3   3  10       1813.21       1722.35       108.45 o
  -2   3  10        218.92        230.25        21.96 o
  -1   3  10       1222.26       1243.52        79.63 o
   0   3  10        865.55        944.37        43.91 o
   1   3  10        329.88        325.59        28.36 o
   2   3  10       2320.25       2364.22       147.35 o
   3   3  10        318.77        327.97        29.10 o
   4   3  10        215.72        202.65        24.39 o
   5   3  10        339.24        311.65        29.66 o
  -7   4  10         97.37        122.85        19.40 o
  -6   4  10        305.14        321.62        30.67 o
  -5   4  10        165.11        149.09        22.94 o
  -4   4  10        898.54        850.20        58.12 o
  -3   4  10         54.82         75.06        16.61 o
  -2   4  10       3181.88       3138.49       193.18 o
  -1   4  10       1662.57       1666.66       105.18 o
   0   4  10        198.48        216.68        16.34 o
   1   4  10       1400.37       1493.09        95.56 o
   2   4  10        330.36        318.79        28.47 o
   3   4  10        794.08        905.25        61.27 o
   4   4  10        174.25        207.84        23.36 o
   5   4  10        197.19        172.52        21.84 o
  -6   5  10         67.21         52.13        19.85 o
  -5   5  10        239.52        223.18        27.28 o
  -4   5  10        108.17         97.96        19.73 o
  -3   5  10       1794.78       1701.08       108.47 o
  -2   5  10        507.13        517.43        39.73 o
  -1   5  10       1257.00       1242.95        80.97 o
   0   5  10       1319.52       1414.95        64.34 o
   1   5  10         12.71         14.33        17.12 o
   2   5  10       1245.06       1269.99        83.78 o
   3   5  10          0.38         33.04        16.64 o
   4   5  10        529.53        502.64        37.81 o
  -6   6  10        331.07        393.87        32.88 o
  -5   6  10        104.73         77.21        18.78 o
  -4   6  10        149.04        127.20        23.44 o
  -3   6  10         55.10         49.33        19.08 o
  -2   6  10       1726.04       1746.47       111.60 o
  -1   6  10       1657.03       1748.11       111.45 o
   0   6  10        276.48        280.68        20.15 o
   1   6  10        202.66        241.40        26.30 o
   2   6  10         35.82         28.49        16.76 o
   3   6  10        169.75        192.73        16.04 o
  -5   7  10         41.93         79.27        17.26 o
  -4   7  10        152.51        159.09        22.42 o
  -3   7  10        554.54        513.34        40.76 o
  -2   7  10          1.19         13.07        19.05 o
  -1   7  10       1458.45       1526.51        98.73 o
   0   7  10       1066.10       1232.36        57.83 o
   1   7  10         73.22         76.46        20.08 o
   2   7  10         93.82        110.25        13.86 o
   3   7  10          2.82         -2.68        15.47 o
  -3   8  10         47.06         46.44        17.97 o
  -2   8  10        787.54        783.78        39.21 o
  -1   8  10        381.09        434.82        35.87 o
   0   8  10          0.11         -0.59        11.38 o
   1   8  10        143.16        149.02        20.50 o
  -7   1  11        238.74        168.50        24.08 o
  -6   1  11        198.26        144.25        22.79 o
  -5   1  11         34.39         14.46        17.30 o
  -4   1  11          0.11          0.43        15.70 o
  -3   1  11         15.96         23.07        15.67 o
  -2   1  11          0.19          3.03        14.63 o
  -1   1  11         12.83          6.74        14.50 o
   0   1  11         80.16         71.39        11.87 o
   1   1  11        379.92        446.73        34.04 o
   2   1  11         22.93         48.99        15.85 o
   3   1  11         45.41         48.19        16.96 o
   4   1  11         36.50         41.07        17.69 o
   5   1  11          0.40         -6.36        15.82 o
  -7   2  11         10.18         -8.18        17.59 o
  -6   2  11         63.33         46.33        19.46 o
  -5   2  11        106.65         94.91        20.46 o
  -4   2  11         10.45         22.57        16.56 o
  -3   2  11        469.46        510.18        38.35 o
  -2   2  11        772.46        755.15        51.43 o
  -1   2  11        299.41        350.71        27.97 o
   0   2  11          1.41         -5.32        10.72 o
   1   2  11         56.38         47.52        17.46 o
   2   2  11        315.66        292.87        27.44 o
   3   2  11         14.55         25.42        16.73 o
   4   2  11         87.53         80.39        18.71 o
   5   2  11         74.45         60.90        16.89 o
  -7   3  11        280.91        248.50        27.49 o
  -6   3  11         12.98          5.69        19.05 o
  -5   3  11        161.50        165.06        22.67 o
  -4   3  11        334.11        314.67        29.25 o
  -3   3  11        543.00        468.53        36.49 o
  -2   3  11         67.72         60.79        18.01 o
  -1   3  11        633.95        643.20        45.68 o
   0   3  11        734.34        741.32        36.17 o
   1   3  11        293.30        297.22        27.44 o
   2   3  11          1.38         10.98        16.03 o
   3   3  11        277.89        254.46        26.45 o
   5   3  11         97.08        115.50        17.22 o
  -7   4  11          3.44          8.08        15.56 o
  -6   4  11          1.31        -13.50        17.79 o
  -5   4  11         55.23         50.35        17.87 o
  -4   4  11        153.47        156.03        21.48 o
  -3   4  11        509.83        475.98        37.02 o
  -2   4  11       1763.00       1763.15       112.24 o
  -1   4  11        301.27        229.93        26.15 o
   0   4  11          0.03        -12.16        12.16 o
   1   4  11         26.74         18.88        17.14 o
   2   4  11          8.54         16.26        16.85 o
   3   4  11         10.66         18.17        16.29 o
   4   4  11          9.12         -2.89        16.60 o
  -6   5  11        118.77         78.57        20.68 o
  -5   5  11         59.50         56.47        18.33 o
  -4   5  11        189.71        139.28        24.32 o
  -3   5  11        282.16        325.51        28.71 o
  -2   5  11          0.83         -9.46        18.13 o
  -1   5  11        963.20       1077.89        71.99 o
   0   5  11        677.03        713.74        36.07 o
   1   5  11          2.01         26.30        17.31 o
   2   5  11         23.66          1.97        17.18 o
   3   5  11         58.62         50.91        12.67 o
   4   5  11        131.62        130.14        18.36 o
  -5   6  11         12.51         28.76        16.94 o
  -4   6  11          4.32        -19.17        19.17 o
  -3   6  11         46.96         72.05        20.10 o
  -2   6  11        491.06        503.49        41.06 o
  -1   6  11          8.42         58.58        17.39 o
   0   6  11         55.06         69.05        13.63 o
   1   6  11          5.79         28.66        16.85 o
   2   6  11          5.80         -2.96        17.05 o
   3   6  11         25.72          5.09        12.05 o
  -4   7  11        468.01        402.87        33.80 o
  -3   7  11        159.90        154.28        15.76 o
  -2   7  11         44.99         68.30        18.95 o
  -1   7  11         96.16        108.84        22.24 o
   0   7  11        497.44        516.06        29.09 o
   1   7  11          0.12         13.25        16.18 o
   2   7  11          3.50         21.90        10.76 o
  -2   8  11         81.44         96.12        12.96 o
  -1   8  11         10.59         11.81        17.21 o
  -7   0  12         27.40          0.51        18.79 o
  -6   0  12       3291.85       3171.55       196.91 o
  -5   0  12       1489.52       1426.53        92.28 o
  -4   0  12        129.01        135.60        19.58 o
  -3   0  12        351.48        302.08        28.23 o
  -2   0  12         53.30         70.69        17.61 o
  -1   0  12       2442.88       2581.56       160.60 o
   0   0  12        748.02        805.37        39.16 o
   1   0  12       2501.94       2706.13       168.02 o
   2   0  12        530.72        533.27        41.41 o
   3   0  12         87.43        119.21        19.89 o
   4   0  12        108.85        152.95        20.57 o
  -7   1  12       1336.43       1299.46        86.35 o
  -6   1  12         44.15         31.31        19.30 o
  -5   1  12        242.83        247.44        25.86 o
  -4   1  12        409.82        412.30        34.01 o
  -3   1  12        804.70        800.64        55.32 o
  -2   1  12       2763.53       2840.76       175.88 o
  -1   1  12        103.77         86.37        18.74 o
   0   1  12       1887.10       2084.92        92.48 o
   1   1  12       2204.38       2265.76       141.81 o
   2   1  12         10.60          5.13        17.15 o
   3   1  12          0.76          6.83        16.99 o
   4   1  12        371.92        326.39        29.52 o
  -7   2  12          5.57         -8.02        17.23 o
  -6   2  12        713.63        736.92        52.63 o
  -5   2  12        920.45        879.80        60.35 o
  -4   2  12         87.86        121.61        19.65 o
  -3   2  12       1057.64        965.39        65.17 o
  -2   2  12        500.40        549.07        41.17 o
  -1   2  12       1914.82       1962.11       123.88 o
   0   2  12        458.29        471.19        25.84 o
   1   2  12        383.79        473.93        38.00 o
   2   2  12       1538.15       1419.17        92.07 o
   3   2  12         64.05         54.41        18.95 o
   4   2  12        375.30        389.41        33.01 o
  -7   3  12        908.74        895.94        61.86 o
  -6   3  12        401.40        324.72        30.72 o
  -5   3  12        507.90        553.82        41.82 o
  -4   3  12        395.58        324.56        29.58 o
  -3   3  12        664.73        599.81        45.27 o
  -2   3  12       1214.14       1165.01        76.79 o
  -1   3  12          0.51          0.45        16.85 o
   0   3  12       1581.39       1670.01        75.49 o
   1   3  12         23.48         56.71        18.23 o
   2   3  12         68.40         68.29        19.08 o
   3   3  12        211.05        225.38        25.55 o
   4   3  12         41.31         31.93        16.09 o
  -6   4  12        562.47        598.35        44.34 o
  -5   4  12        226.90        227.90        25.23 o
  -4   4  12        644.63        609.45        46.18 o
  -3   4  12       1713.79       1654.76       106.77 o
  -2   4  12         88.19         63.32        20.20 o
  -1   4  12        799.75        887.23        60.52 o
   0   4  12        165.36        187.44        16.62 o
   1   4  12        192.04        213.10        24.86 o
   2   4  12        268.26        310.06        29.33 o
   3   4  12        100.89         88.22        19.75 o
  -6   5  12         18.65         27.85        14.58 o
  -5   5  12        676.85        596.23        45.72 o
  -4   5  12        401.62        397.43        34.61 o
  -3   5  12         43.84         62.04        18.53 o
  -2   5  12        504.49        585.46        44.61 o
  -1   5  12         96.58         78.95        20.74 o
   0   5  12        458.89        571.67        30.45 o
   1   5  12         83.42         95.29        20.36 o
   2   5  12        256.61        255.32        26.85 o
   3   5  12        287.74        316.59        20.39 o
  -5   6  12          0.14         23.37        14.57 o
  -4   6  12        640.53        633.25        46.87 o
  -3   6  12        704.71        691.56        51.28 o
  -2   6  12         41.60         41.44        18.28 o
  -1   6  12        392.42        462.48        38.07 o
   0   6  12          9.88          8.82        12.07 o
   1   6  12        613.81        578.08        44.23 o
   2   6  12         19.54         20.68        16.62 o
  -3   7  12        256.45        271.56        18.02 o
  -2   7  12        617.05        698.72        50.72 o
  -1   7  12          2.21         -3.10        17.83 o
   0   7  12        225.65        213.78        18.14 o
  -7   1  13          5.66         -6.45        16.02 o
  -6   1  13         66.31         36.59        19.49 o
  -5   1  13        346.18        311.21        29.93 o
  -4   1  13         40.00         36.70        17.83 o
  -3   1  13         10.16        -13.88        17.34 o
  -2   1  13         10.45        -10.26        17.85 o
  -1   1  13         43.74         52.90        17.11 o
   0   1  13         51.65         67.10        13.03 o
   1   1  13        141.30        128.06        21.41 o
   2   1  13        144.70        138.01        21.44 o
   3   1  13        102.60        111.13        19.86 o
   4   1  13         88.61         53.41        18.60 o
  -6   2  13         25.57         35.90        16.24 o
  -5   2  13         71.95         79.75        19.64 o
  -4   2  13        260.13        247.06        26.93 o
  -3   2  13        563.86        519.85        41.09 o
  -2   2  13         58.51         73.94        18.20 o
  -1   2  13          0.07         -9.07        17.36 o
   0   2  13          2.43         13.86        11.87 o
   1   2  13         88.64         88.96        18.75 o
   2   2  13         97.13        115.37        19.90 o
   3   2  13         11.20         19.66        15.24 o
  -6   3  13         91.75         95.32        17.61 o
  -5   3  13        609.47        525.67        40.89 o
  -4   3  13        231.00        209.68        24.28 o
  -3   3  13        198.90        182.02        24.39 o
  -2   3  13        256.50        285.30        27.76 o
  -1   3  13        214.56        206.36        25.64 o
   0   3  13         22.01         22.08        39.59 o
   1   3  13        622.83        576.81        44.84 o
   2   3  13        236.04        241.42        26.30 o
   3   3  13        191.27        184.09        22.89 o
  -6   4  13          2.39         -1.41        15.34 o
  -5   4  13         80.87         63.74        19.08 o
  -3   4  13        219.36        230.21        26.85 o
  -2   4  13         97.91         95.83        20.21 o
  -1   4  13          0.05         -8.31        17.86 o
   0   4  13          3.82         13.01        12.22 o
   1   4  13          6.90        -17.99        17.99 o
   2   4  13        133.79         93.63        20.00 o
   3   4  13        124.41        134.99        20.41 o
  -5   5  13        278.02        240.22        25.85 o
  -4   5  13        108.87        101.87        19.28 o
  -3   5  13         19.83         23.32        18.74 o
  -2   5  13         72.17         92.78        20.51 o
  -1   5  13          3.45         19.72        17.66 o
   0   5  13        110.96        145.91        19.96 o
   1   5  13         59.33         82.39        17.96 o
   2   5  13        740.65        692.48        49.77 o
  -4   6  13        313.60        294.87        28.52 o
  -3   6  13        223.48        242.53        18.37 o
  -2   6  13         19.49         29.56        17.41 o
  -1   6  13          8.06        -19.75        19.75 o
   0   6  13         19.03         33.75        12.04 o
   1   6  13         49.18         19.20        17.45 o
  -6   0  14         46.46         64.73        17.97 o
  -5   0  14        189.80        141.72        24.01 o
  -4   0  14        207.46        232.00        27.10 o
  -3   0  14       1913.81       2028.21       128.92 o
  -2   0  14        805.59        780.77        55.81 o
  -1   0  14        400.02        435.08        37.27 o
   0   0  14       1144.78       1201.34        56.85 o
   1   0  14         98.01        125.47        21.32 o
   2   0  14       2010.36       1974.19       126.63 o
   3   0  14         37.33         25.09        18.41 o
  -6   1  14         24.89         54.02        17.53 o
  -5   1  14        467.63        492.76        38.06 o
  -4   1  14       1292.40       1262.85        84.60 o
  -3   1  14        140.40        145.57        23.00 o
  -2   1  14       1051.05       1120.17        75.44 o
  -1   1  14       1112.95       1185.11        79.08 o
   0   1  14          5.74          6.86        12.23 o
   1   1  14          7.74         10.45        18.40 o
   2   1  14         29.81         51.81        18.25 o
   3   1  14       1227.89       1199.04        80.66 o
  -6   2  14          1.17         -6.42        15.95 o
  -5   2  14        200.13        212.00        25.06 o
  -4   2  14         18.02         -4.68        18.94 o
  -3   2  14       1028.56       1065.58        72.22 o
  -2   2  14        486.63        517.64        40.13 o
  -1   2  14        496.18        538.03        42.06 o
   0   2  14        932.16       1013.91        48.80 o
   1   2  14          1.24         13.45        16.42 o
   2   2  14        425.69        420.64        35.70 o
   3   2  14         22.06         22.27        15.79 o
  -5   3  14         14.85          2.02        17.60 o
  -4   3  14        445.04        478.96        38.47 o
  -3   3  14        103.31        129.16        20.40 o
  -2   3  14        515.16        552.48        43.19 o
  -1   3  14        158.23        193.99        23.63 o
   0   3  14        284.31        289.26        20.41 o
   1   3  14        371.45        357.42        33.31 o
   2   3  14        128.12         89.25        18.80 o
  -5   4  14        348.70        332.52        30.07 o
  -4   4  14          0.05         -1.54        16.64 o
  -3   4  14        447.82        439.97        38.11 o
  -2   4  14        169.50        160.20        22.58 o
  -1   4  14        406.90        429.01        36.58 o
   0   4  14        431.04        451.06        26.31 o
   1   4  14         49.41         41.12        17.70 o
  -4   5  14        336.44        333.73        30.60 o
  -3   5  14          0.77          8.60        16.60 o
  -2   5  14        142.73        186.58        24.08 o
  -1   5  14         48.29         64.31        19.25 o
   0   5  14        128.17        160.87        15.98 o
   1   5  14        579.35        608.82        45.14 o
  -5   1  15        137.49        136.89        21.87 o
  -4   1  15          4.29         -8.24        17.70 o
  -3   1  15         16.21          7.23        17.94 o
  -2   1  15          0.03        -18.43        18.43 o
  -1   1  15        170.22        154.04        22.70 o
   0   1  15        243.61        231.35        19.98 o
   1   1  15          0.57          8.47        16.33 o
   2   1  15          7.13         33.92        15.34 o
  -5   2  15         94.91        106.08        19.68 o
  -4   2  15         89.65         94.34        19.88 o
  -3   2  15         48.53         81.31        18.69 o
  -2   2  15        134.00        107.71        22.26 o
  -1   2  15         25.15         17.56        18.16 o
   0   2  15        129.00        139.44        28.56 o
   1   2  15          2.53        -17.77        17.77 o
  -4   3  15          8.36         20.11        15.58 o
  -3   3  15          0.04          2.06        17.86 o
  -2   3  15         31.41          7.25        18.06 o
  -1   3  15         21.54          0.51        18.96 o
   0   3  15        344.68        355.07        23.07 o
   1   3  15        266.29        265.60        26.33 o
  -3   4  15          0.13         24.93        15.55 o
  -2   4  15         46.49         25.89        19.00 o
  -1   4  15         78.95        110.30        19.29 o
   0   4  15         61.15         48.12        13.04 o
  -4   0  16       1086.26       1031.90        70.26 o
  -3   0  16         32.03         44.05        17.31 o
  -2   0  16         95.20        118.52        20.45 o
  -1   0  16          2.44         -8.07        17.32 o
   0   0  16       1069.38       1196.54        56.99 o
  -4   1  16        184.86        199.09        23.92 o
  -3   1  16        686.98        749.01        54.38 o
  -2   1  16         25.06         23.82        16.91 o
  -1   1  16        162.27        202.37        24.30 o
   0   1  16         10.19         12.66        11.87 o
  -3   2  16          8.04         44.89        16.05 o
  -2   2  16        648.77        602.15        46.13 o
  -1   2  16          1.23         13.54        16.53 o
   0   2  16        541.05        630.41        35.36 o
  -2   3  16          3.26          3.43        16.01 o
  -1   3  16        518.85        518.21        41.40 o
                                                
